# Supplementary material for: Harnessing strong metal–support interactions via a reverse route
Source: Nat Commun. 2020 Jun 16;11:3042. doi: 10.1038/s41467-020-16674-y (PMC7297808; doi:10.1038/s41467-020-16674-y)
Supplement: Supplementary file 3 — Source Data [file 41467_2020_16674_MOESM3_ESM.xlsx]

## Sheet: Fig. 3
Fig. 3a	R	Pd Foil	Pd-Fe3O4-H	Pd-Fe3O4-A		Fig. 3b	energy	Pd	energy	Pd-Fe3O4-H	energy	Pd-Fe3O4-A		Fig. 3c	R	Fe Foil	Pd-Fe3O4-H	Pd-Fe3O4-A		Fig. 3e	energy	Fe Foil	energy	Fe2O3	energy	Fe3O4	energy	Pd-Fe3O4-H	energy	Pd-Fe3O4-A
	0	0.00257	0.00519	0.00814			24051	-0.7377	24100.3	0.00858	24204.1	-0.00912			0	0.05361	0.2612	0.06816			7002.39	0.000886004	6800.53	-0.00111	7014.36	0.17209	7002.12	0.03219	7001.13	0.02508
	0.03068	0.00299	0.00594	0.00732			24051	-0.73724	24110.3	0.00941	24214.1	-0.01089			0.03068	0.05198	0.25828	0.06675			7012.39	-0.00101	6810.53	-0.0047	7024.36	0.12307	7012.12	0.01547	7011.13	0.01077
	0.06136	0.00406	0.00777	0.00504			24051.1	-0.73673	24120.3	0.00584	24215.6	-0.00941			0.06136	0.04757	0.24978	0.06309			7022.39	0.000892228	6820.53	-0.00709	7034.36	0.07405	7022.12	0.00178	7021.13	-0.00146
	0.09204	0.00553	0.00995	0.0021			24051.4	-0.73517	24130.3	0.0062	24216.1	-0.00695			0.09204	0.04195	0.23645	0.05902			7032.39	-0.000487117	6830.53	-0.00779	7044.36	0.03227	7032.12	-0.00875	7031.13	-0.00887
	0.12272	0.00725	0.01192	0.000543737			24052.3	-0.73223	24140.3	0.00318	24216.6	-0.00543			0.12272	0.03782	0.21974	0.05786			7042.39	-6.33691e-07	6840.53	-0.00306	7054.36	-0.00469	7042.12	-0.01591	7041.13	-0.01325
	0.1534	0.00908	0.01328	0.00253			24053.4	-0.73233	24150.3	0.00632	24217.1	-0.00415			0.1534	0.03791	0.20196	0.06317			7052.39	-0.000921349	6850.53	-0.00581	7064.36	-0.03037	7052.12	-0.0187	7051.13	-0.01432
	0.18408	0.01084	0.01374	0.00626			24054.3	-0.73191	24160.3	-0.000283493	24217.6	-0.00309			0.18408	0.04237	0.18656	0.076			7062.39	-0.000121114	6860.53	-0.00361	7074.36	-0.01789	7062.12	-0.02305	7061.13	-0.01468
	0.21476	0.01229	0.01311	0.00953			24055.3	-0.73155	24170.3	0.001	24218.1	-0.0031			0.21476	0.04855	0.178	0.09447			7072.39	4.61063e-05	6870.53	-0.00101	7084.36	-0.01574	7072.12	-0.01428	7071.13	-0.00356
	0.24544	0.01319	0.01146	0.01119			24056.2	-0.73173	24180.3	-0.00231	24218.6	-0.00257			0.24544	0.05361	0.18046	0.11597			7077.39	0.000145887	6880.53	-0.000154001	7094.36	0.03641	7082.12	-0.01883	7081.13	-0.0104
	0.27612	0.01334	0.0094	0.01058			24057.2	-0.73166	24190.3	-0.000532438	24219.1	-0.00202			0.27612	0.05575	0.19549	0.13826			7082.39	0.000299552	6890.53	-0.00193	7101.44	0.08985	7092.12	-0.01493	7091.13	-0.00714
	0.3068	0.01269	0.00858	0.00751			24058.2	-0.73174	24200.3	0.00104	24219.6	-0.0019			0.3068	0.05423	0.22107	0.15953			7087.39	0.000395237	6900.53	0.00212	7101.94	0.09367	7099.26	-0.00267	7096.66	-0.00087575
	0.33748	0.0116	0.01097	0.00299			24059.4	-0.73241	24210.3	-0.00149	24220.1	-0.002			0.33748	0.04939	0.25331	0.17829			7092.4	-0.000128079	6910.53	0.00427	7102.44	0.09673	7099.76	-0.00183	7097.16	-0.000376504
	0.36816	0.01126	0.01609	0.00302			24060.3	-0.73254	24220.3	0.0038	24220.6	-0.00218			0.36816	0.04295	0.28829	0.1933			7097.39	0.00288	6920.53	0.00332	7102.94	0.09562	7100.26	-0.00158	7097.66	0.000122742
	0.39884	0.01341	0.0223	0.01176			24061.1	-0.73295	24230.3	-0.00296	24221.1	-0.00253			0.39884	0.03828	0.32269	0.20351			7100.39	0.00339	6930.53	0.00304	7103.44	0.0972	7100.76	-0.00132	7098.16	0.000621987
	0.42951	0.01842	0.02851	0.02366			24062	-0.73316	24240.3	0.000776619	24221.6	-0.0026			0.42951	0.03918	0.35394	0.20813			7100.76	0.00422	6940.53	0.00246	7103.94	0.09897	7101.26	-0.00106	7098.66	0.00112
	0.46019	0.02525	0.03412	0.03593			24062.9	-0.73351	24250.3	-0.00284	24222.1	-0.00252			0.46019	0.04561	0.38009	0.2066			7101.11	0.00406	6950.53	0.00239	7104.44	0.10366	7101.76	-0.000382018	7099.16	0.00162
	0.49087	0.0328	0.03895	0.04668			24063.9	-0.73334	24260.3	-8.11562e-06	24222.6	-0.00228			0.49087	0.05356	0.39986	0.19865			7101.47	0.00487	6960.53	0.00126	7104.94	0.11012	7102.26	0.00030174	7099.66	-0.0017
	0.52155	0.04012	0.04338	0.05415			24065	-0.73336	24270.3	0.000886577	24223.1	-0.00187			0.52155	0.05896	0.41282	0.18438			7101.83	0.00462	6970.53	0.000678216	7105.44	0.11519	7102.76	0.000759023	7100.16	-0.00163
	0.55223	0.04641	0.04833	0.05668			24066	-0.73361	24280.3	-0.000598103	24223.6	-0.00124			0.55223	0.05894	0.41972	0.16446			7102.19	0.00511	6980.53	0.00114	7105.94	0.11926	7103.26	0.00117	7100.66	-0.00141
	0.58291	0.05098	0.05508	0.05299			24067	-0.73347	24290.3	0.00138	24224.1	-0.0006429			0.58291	0.0517	0.423	0.14069			7102.55	0.00626	6990.53	-0.00019585	7106.44	0.12301	7103.76	0.00103	7101.16	-0.00125
	0.61359	0.05331	0.0646	0.04313			24067.9	-0.73358	24299.9	0.00552	24224.6	-0.000262192			0.61359	0.0366	0.42734	0.11746			7102.91	0.00532	7000.53	0.000866257	7106.94	0.12554	7104.26	0.00208	7101.66	-0.000680348
	0.64427	0.05322	0.07701	0.03219			24068.8	-0.73349	24300.4	0.00497	24225.1	1.39512e-05			0.64427	0.01683	0.44	0.105			7103.27	0.0065	7010.53	2.6385e-05	7107.44	0.12759	7104.76	0.00342	7102.16	-7.49259e-05
	0.67495	0.05101	0.0915	0.03962			24069.8	-0.73364	24300.9	0.00453	24225.6	4.43343e-05			0.67495	0.0273	0.46989	0.11779			7103.63	0.00693	7020.53	-0.000240814	7107.94	0.13119	7105.26	0.00404	7102.66	-0.000147592
	0.70563	0.04774	0.10666	0.07467			24070.7	-0.73349	24301.4	0.00438	24226.1	-7.09939e-05			0.70563	0.06391	0.52494	0.15898			7103.99	0.00668	7030.53	0.000126409	7108.44	0.13573	7105.76	0.00542	7103.16	-0.000110113
	0.73631	0.04553	0.12079	0.1264			24071.7	-0.73358	24301.9	0.00453	24226.6	-0.000253894			0.73631	0.1064	0.6094	0.22105			7104.35	0.00715	7040.53	-0.00104	7108.94	0.14024	7106.26	0.00689	7103.66	0.000206512
	0.76699	0.04716	0.13211	0.1891			24072.6	-0.7334	24302.4	0.00481	24227.1	-0.000840279			0.76699	0.15062	0.72325	0.29873			7104.71	0.00833	7050.53	-0.00124	7109.44	0.14439	7106.76	0.00802	7104.16	0.000969854
	0.79767	0.05424	0.13899	0.25964			24073.6	-0.73344	24302.9	0.00558	24227.6	-0.00176			0.79767	0.19314	0.86383	0.39023			7105.07	0.0088	7060.53	-0.00132	7109.94	0.14758	7107.26	0.00885	7104.66	0.00208
	0.82835	0.06584	0.14001	0.33517			24074.6	-0.73358	24303.4	0.00664	24228.1	-0.00261			0.82835	0.23061	1.02744	0.49543			7105.43	0.00926	7070.53	-0.000900291	7110.44	0.15238	7107.76	0.00953	7105.16	0.00267
	0.85903	0.07975	0.13418	0.41264			24075.5	-0.73376	24303.9	0.00749	24228.6	-0.0032			0.85903	0.25987	1.21019	0.61486			7105.79	0.01078	7080.53	-0.00033808	7110.94	0.15651	7108.26	0.01036	7105.66	0.00293
	0.88971	0.09387	0.12098	0.48881			24076.5	-0.73353	24304.4	0.00818	24229.1	-0.00386			0.88971	0.2782	1.40825	0.74927			7106.15	0.01157	7090.53	0.000810703	7111.44	0.16014	7108.76	0.01198	7106.16	0.00356
	0.92039	0.10654	0.1005	0.5604			24077.5	-0.73371	24304.9	0.00872	24229.6	-0.0044			0.92039	0.28362	1.61789	0.89929			7106.51	0.01312	7096.49	0.00231	7111.94	0.16398	7109.26	0.01444	7106.66	0.00449
	0.95107	0.11648	0.07361	0.62419			24078.4	-0.73375	24305.4	0.00923	24230.1	-0.00476			0.95107	0.27505	1.8354	1.06524			7106.87	0.01394	7096.99	0.00219	7112.44	0.17112	7109.76	0.01656	7107.16	0.00487
	0.98175	0.12278	0.04258	0.67728			24079.3	-0.73362	24305.9	0.00921	24230.6	-0.00475			0.98175	0.25251	2.05713	1.24702			7107.23	0.01439	7097.49	0.00197	7112.94	0.18049	7110.26	0.01828	7107.66	0.00573
	1.01243	0.12487	0.01965	0.7172			24080.3	-0.73373	24306.4	0.00856	24231.1	-0.00448			1.01243	0.21726	2.27947	1.44398			7107.6	0.01556	7097.99	0.00241	7113.44	0.18748	7110.76	0.0203	7108.16	0.00705
	1.04311	0.12248	0.04172	0.74208			24081.3	-0.7338	24306.9	0.00828	24231.6	-0.00412			1.04311	0.17189	2.49891	1.65483			7107.95	0.01743	7098.49	0.00243	7113.94	0.19469	7111.26	0.02341	7108.66	0.00804
	1.07379	0.11568	0.07811	0.75072			24082.3	-0.73382	24307.4	0.008	24232.1	-0.00353			1.07379	0.12087	2.71209	1.87768			7108.31	0.02005	7098.99	0.00241	7114.44	0.20553	7111.76	0.02909	7109.16	0.00957
	1.10447	0.10489	0.11361	0.74273			24083.3	-0.73375	24307.9	0.00733	24232.6	-0.0028			1.10447	0.07321	2.91584	2.10998			7108.67	0.02192	7099.49	0.00256	7114.94	0.21924	7112.26	0.03741	7109.66	0.01166
	1.13515	0.09093	0.14469	0.71852			24084.3	-0.7338	24308.4	0.00657	24233.1	-0.00188			1.13515	0.05531	3.10729	2.34861			7109.03	0.02454	7099.99	0.00288	7115.44	0.2358	7112.76	0.04982	7110.16	0.01417
	1.16583	0.07525	0.16924	0.67929			24085.2	-0.73379	24308.9	0.00665	24233.6	-0.00119			1.16583	0.08279	3.28383	2.58989			7109.39	0.02823	7100.49	0.00258	7115.94	0.25385	7113.26	0.06707	7110.66	0.01724
	1.1965	0.06062	0.18591	0.62703			24086.2	-0.73374	24309.4	0.00682	24234.1	-0.000920464			1.1965	0.11846	3.44324	2.82971			7109.75	0.03348	7100.99	0.00242	7116.44	0.26554	7113.76	0.08448	7111.16	0.02216
	1.22718	0.05227	0.19419	0.56448			24087.2	-0.734	24309.9	0.00766	24234.6	-0.000805168			1.22718	0.14462	3.58367	3.06361			7110.11	0.03945	7101.49	0.00325	7116.94	0.26977	7114.26	0.09567	7111.66	0.03123
	1.25786	0.05597	0.19456	0.49508			24088.1	-0.73397	24310.4	0.0085	24235.1	-0.00103			1.25786	0.15539	3.70368	3.28692			7110.47	0.04659	7101.99	0.00343	7117.44	0.26712	7114.76	0.09609	7112.16	0.04606
	1.28854	0.07064	0.18866	0.423			24089.1	-0.73402	24310.9	0.0093	24235.6	-0.00136			1.28854	0.14845	3.80216	3.49484			7110.83	0.05837	7102.49	0.00333	7117.94	0.26561	7115.26	0.09027	7112.66	0.0662
	1.31922	0.09046	0.1794	0.35327			24089.9	-0.73385	24311.4	0.01002	24236.1	-0.00156			1.31922	0.1245	3.87842	3.68264			7111.19	0.077	7102.99	0.00357	7118.44	0.26614	7115.76	0.08586	7113.16	0.08584
	1.3499	0.11109	0.17083	0.29201			24090.8	-0.7338	24311.9	0.01052	24236.6	-0.00136			1.3499	0.0904	3.93202	3.84578			7111.55	0.10456	7103.49	0.00346	7118.94	0.27069	7116.26	0.08445	7113.66	0.09548
	1.38058	0.12982	0.16731	0.24629			24091.7	-0.73401	24312.4	0.01102	24237.1	-0.000630354			1.38058	0.07498	3.96282	3.98			7111.91	0.14581	7103.99	0.00409	7119.44	0.28074	7116.76	0.08593	7114.16	0.09224
	1.41126	0.14472	0.1717	0.2222			24092.7	-0.73386	24312.9	0.0119	24237.6	0.000436417			1.41126	0.1171	3.97082	4.0815			7112.27	0.19144	7104.49	0.0047	7119.94	0.28997	7117.26	0.09002	7114.66	0.08342
	1.44194	0.15428	0.18375	0.22044			24093.7	-0.73396	24313.4	0.01258	24238.1	0.00196			1.44194	0.1911	3.95617	4.14704			7112.63	0.23393	7104.99	0.00531	7120.44	0.29706	7117.76	0.09706	7115.16	0.07692
	1.47262	0.1575	0.20058	0.2346			24094.7	-0.73401	24313.9	0.01231	24238.6	0.00361			1.47262	0.27282	3.91904	4.17404			7112.99	0.26763	7105.49	0.00548	7120.94	0.30889	7118.26	0.10818	7115.66	0.07564
	1.5033	0.15408	0.21875	0.2563			24095.6	-0.73386	24314.4	0.01174	24239.1	0.00512			1.5033	0.35086	3.8596	4.16066			7113.35	0.29475	7105.99	0.00593	7121.44	0.32577	7118.76	0.12357	7116.16	0.07684
	1.53398	0.14511	0.23582	0.27995			24096.5	-0.73407	24314.9	0.00973	24239.6	0.00622			1.53398	0.41691	3.77795	4.10584			7113.71	0.31719	7106.49	0.0063	7121.94	0.34668	7119.26	0.14373	7116.66	0.07935
	1.56466	0.13427	0.25101	0.30346			24097.5	-0.7338	24315.4	0.00778	24240.1	0.00672			1.56466	0.46417	3.67411	4.00938			7114.07	0.33741	7106.99	0.00707	7122.44	0.3724	7119.76	0.17031	7117.16	0.08237
	1.59534	0.12967	0.26539	0.3272			24098.5	-0.73396	24315.9	0.00604	24240.6	0.00698			1.59534	0.48785	3.54801	3.87192			7114.43	0.35805	7107.49	0.00776	7122.94	0.4035	7120.26	0.20557	7117.66	0.08562
	1.62602	0.14273	0.28164	0.35262			24099.4	-0.7339	24316.4	0.00539	24241.1	0.00702			1.62602	0.48658	3.39952	3.69497			7114.79	0.37565	7107.99	0.00828	7123.44	0.4418	7120.76	0.24933	7118.16	0.09166
	1.6567	0.17943	0.30329	0.38116			24100.5	-0.73384	24316.9	0.00574	24241.6	0.00682			1.6567	0.46542	3.22849	3.48083			7115.16	0.39099	7108.49	0.00875	7123.94	0.48274	7121.26	0.29784	7118.66	0.10186
	1.68738	0.2365	0.33352	0.41325			24101.4	-0.73409	24317.4	0.00701	24242.1	0.00645			1.68738	0.4415	3.03483	3.23256			7115.51	0.40222	7108.99	0.0096	7124.44	0.52778	7121.76	0.35056	7119.16	0.11722
	1.71806	0.30805	0.3739	0.44797			24102.4	-0.73402	24317.9	0.01048	24242.6	0.00605			1.71806	0.44976	2.81855	2.95397			7115.87	0.4122	7109.49	0.01014	7124.94	0.57905	7122.26	0.40688	7119.66	0.13985
	1.74874	0.38933	0.424	0.48319			24103.3	-0.73423	24318.4	0.01185	24243.1	0.00576			1.74874	0.5296	2.5799	2.64949			7116.23	0.41789	7109.99	0.0113	7125.44	0.6315	7122.76	0.46746	7120.16	0.17031
	1.77942	0.47662	0.48176	0.51601			24104.2	-0.73408	24318.9	0.01291	24243.6	0.00521			1.77942	0.69097	2.3194	2.32416			7116.59	0.4217	7110.49	0.01285	7125.94	0.68357	7123.26	0.53154	7120.66	0.20987
	1.8101	0.5667	0.54431	0.54344			24105.3	-0.73389	24319.4	0.0145	24244.1	0.0044			1.8101	0.91657	2.03793	1.98371			7116.95	0.42632	7110.99	0.01399	7126.44	0.73437	7123.76	0.59879	7121.16	0.26033
	1.84078	0.65648	0.60856	0.56283			24106.2	-0.73419	24319.9	0.01651	24244.6	0.00347			1.84078	1.18571	1.73682	1.63468			7117.31	0.4314	7111.49	0.01689	7126.94	0.78707	7124.26	0.67157	7121.66	0.32232
	1.87146	0.74293	0.67148	0.57236			24107.2	-0.73407	24320.4	0.01662	24245.1	0.00262			1.87146	1.48151	1.41788	1.28523			7117.67	0.44047	7111.99	0.02077	7127.44	0.84406	7124.76	0.74907	7122.16	0.39021
	1.90214	0.82287	0.73023	0.57122			24108.1	-0.73413	24320.9	0.01669	24245.6	0.00201			1.90214	1.78981	1.08355	0.94758			7118.03	0.45045	7112.49	0.029	7127.94	0.90033	7125.26	0.82623	7122.66	0.45607
	1.93282	0.89307	0.78212	0.55986			24109.1	-0.73421	24321.4	0.0165	24246.1	0.00155			1.93282	2.098	0.7372	0.64729			7118.39	0.47176	7112.99	0.04035	7128.44	0.9581	7125.76	0.90218	7123.16	0.51813
	1.9635	0.95019	0.82451	0.54			24110.1	-0.73423	24321.9	0.01631	24246.6	0.00145			1.9635	2.39465	0.38543	0.45698			7118.75	0.49745	7113.49	0.05049	7128.94	1.01707	7126.26	0.97797	7123.66	0.57616
	1.99418	0.99092	0.85481	0.51448			24111	-0.73432	24322.4	0.01499	24247.1	0.00165			1.99418	2.66953	0.10694	0.498			7119.11	0.52143	7113.99	0.05926	7129.44	1.07256	7126.76	1.05169	7124.16	0.63403
	2.02485	1.0121	0.87041	0.48698			24111.9	-0.73421	24322.9	0.01422	24247.6	0.0021			2.02485	2.91395	0.37994	0.7114			7119.47	0.54782	7114.49	0.0655	7129.94	1.12668	7127.26	1.12489	7124.66	0.69682
	2.05553	1.01101	0.86877	0.46125			24112.7	-0.73413	24323.4	0.01465	24248.1	0.00266			2.05553	3.12096	0.74059	0.97182			7119.83	0.57913	7114.99	0.06645	7130.44	1.18059	7127.76	1.20061	7125.16	0.76662
	2.08621	0.98572	0.84758	0.44015			24113.8	-0.73432	24323.9	0.01509	24248.6	0.00307			2.08621	3.28564	1.10146	1.23256			7120.19	0.60579	7115.49	0.06335	7130.94	1.23123	7128.26	1.28216	7125.66	0.84639
	2.11689	0.9356	0.80508	0.42463			24114.8	-0.73428	24324.4	0.01644	24249.1	0.00359			2.11689	3.40523	1.45478	1.47793			7120.55	0.63332	7115.99	0.06167	7131.44	1.28009	7128.76	1.36775	7126.16	0.93368
	2.14757	0.86225	0.74055	0.41314			24115.7	-0.7342	24324.9	0.01791	24249.6	0.00405			2.14757	3.47912	1.79588	1.70122			7120.91	0.66092	7116.49	0.0624	7131.94	1.32541	7129.26	1.45605	7126.66	1.02021
	2.17825	0.77098	0.65508	0.40222			24116.7	-0.73427	24325.4	0.0192	24250.1	0.00455			2.17825	3.50872	2.12081	1.89903			7121.27	0.68963	7116.99	0.06493	7132.44	1.37344	7129.76	1.54135	7127.16	1.09838
	2.20893	0.6738	0.55332	0.38761			24117.7	-0.73431	24325.9	0.02037	24250.6	0.00509			2.20893	3.49723	2.42607	2.06961			7121.63	0.71743	7117.49	0.06724	7132.94	1.42058	7130.26	1.61577	7127.66	1.16762
	2.23961	0.59448	0.4477	0.36568			24118.6	-0.73417	24326.4	0.02089	24251.1	0.0057			2.23961	3.44918	2.70866	2.21226			7121.99	0.73911	7117.99	0.06995	7133.44	1.45952	7130.76	1.674	7128.16	1.2283
	2.27029	0.57046	0.36862	0.33438			24119.6	-0.7344	24326.9	0.02165	24251.6	0.00648			2.27029	3.36996	2.96606	2.32699			7122.35	0.76084	7118.49	0.07291	7133.94	1.49266	7131.26	1.71275	7128.66	1.28224
	2.30097	0.63232	0.36931	0.29431			24120.5	-0.73446	24327.4	0.02317	24252.1	0.00715			2.30097	3.26527	3.19634	2.41446			7122.71	0.7776	7118.99	0.07811	7134.44	1.51621	7131.76	1.73374	7129.16	1.333
	2.33165	0.77356	0.47144	0.25013			24121.4	-0.73424	24327.9	0.02434	24252.6	0.00766			2.33165	3.14058	3.39818	2.47577			7123.07	0.79551	7119.49	0.08693	7134.94	1.52373	7132.26	1.73738	7129.66	1.3849
	2.36233	0.9645	0.63753	0.21342			24122.4	-0.73426	24328.4	0.02515	24253.1	0.00788			2.36233	3.00066	3.57086	2.51249			7123.43	0.8106	7119.99	0.09963	7135.44	1.51682	7132.76	1.72121	7130.16	1.44017
	2.39301	1.17844	0.83133	0.2039			24123.4	-0.73445	24328.9	0.02585	24253.6	0.0077			2.39301	2.8492	3.71432	2.52651			7123.79	0.82451	7120.49	0.11697	7135.94	1.49915	7133.26	1.69374	7130.66	1.49451
	2.42369	1.39648	1.0323	0.23548			24124.4	-0.73429	24329.4	0.02569	24254.1	0.00712			2.42369	2.68876	3.82913	2.51999			7124.15	0.83373	7120.99	0.14163	7136.44	1.48088	7133.76	1.65834	7131.16	1.54137
	2.45437	1.60482	1.22744	0.29944			24125.2	-0.73451	24329.9	0.02574	24254.6	0.00612			2.45437	2.52077	3.91639	2.49533			7124.51	0.84358	7121.49	0.17641	7136.94	1.46132	7134.26	1.61713	7131.66	1.57754
	2.48505	1.79271	1.40703	0.37868			24126.2	-0.73456	24330.4	0.02588	24255.1	0.00504			2.48505	2.34583	3.97777	2.45509			7124.87	0.8516	7121.99	0.2226	7137.44	1.43817	7134.76	1.57618	7132.16	1.59773
	2.51573	1.95158	1.56324	0.46063			24127.3	-0.73459	24330.9	0.0263	24255.6	0.00396			2.51573	2.16412	4.01536	2.40192			7125.23	0.8637	7122.49	0.28288	7137.94	1.41525	7135.26	1.53594	7132.66	1.60027
	2.54641	2.0748	1.68976	0.5372			24128.2	-0.73421	24331.4	0.02732	24256.1	0.00304			2.54641	1.9758	4.03157	2.33851			7125.59	0.87359	7122.99	0.35387	7138.44	1.39715	7135.76	1.50062	7133.16	1.58669
	2.57709	2.15762	1.78183	0.60283			24129.2	-0.73435	24331.9	0.02948	24256.6	0.00246			2.57709	1.78141	4.02909	2.26756			7125.95	0.87998	7123.49	0.42906	7138.94	1.38513	7136.26	1.47234	7133.66	1.56167
	2.60777	2.19723	1.83627	0.65369			24130.1	-0.73429	24332.4	0.03254	24257.1	0.00211			2.60777	1.58215	4.01069	2.19164			7126.3	0.88931	7123.99	0.49805	7139.44	1.38001	7136.76	1.44783	7134.16	1.53231
	2.63845	2.19272	1.85158	0.68729			24131.1	-0.73432	24332.9	0.03524	24257.6	0.0019			2.63845	1.37997	3.97913	2.11324			7126.67	0.89418	7124.49	0.55993	7139.94	1.37877	7137.26	1.42755	7134.66	1.50078
	2.66913	2.14506	1.82792	0.70238			24132.1	-0.7344	24333.4	0.03759	24258.1	0.00173			2.66913	1.17765	3.93705	2.03461			7127.03	0.90167	7124.99	0.61952	7140.44	1.37071	7137.76	1.41201	7135.16	1.47164
	2.69981	2.05698	1.76706	0.69882			24133	-0.73441	24333.9	0.03996	24258.6	0.00162			2.69981	0.9786	3.88683	1.95775			7127.39	0.90677	7125.49	0.68522	7140.94	1.35941	7138.26	1.39629	7135.66	1.44635
	2.73049	1.93273	1.67221	0.67753			24134	-0.73449	24334.4	0.04236	24259.1	0.00149			2.73049	0.78681	3.83051	1.88433			7127.75	0.91737	7125.99	0.75799	7141.44	1.35202	7138.76	1.3799	7136.16	1.4265
	2.76117	1.77784	1.54788	0.64027			24134.9	-0.73446	24334.9	0.04348	24259.6	0.00139			2.76117	0.60677	3.76968	1.81567			7128.11	0.92696	7126.49	0.83815	7141.94	1.34832	7139.26	1.36235	7136.66	1.41046
	2.79184	1.59877	1.39955	0.58955			24135.9	-0.73458	24335.4	0.04435	24260.1	0.00141			2.79184	0.44371	3.70552	1.75268			7128.47	0.94011	7126.99	0.92076	7142.44	1.34041	7139.76	1.34332	7137.16	1.39605
	2.82252	1.4026	1.23344	0.52839			24136.9	-0.73441	24335.9	0.04543	24260.6	0.0016			2.82252	0.30497	3.6387	1.69585			7128.84	0.94438	7127.49	0.99773	7142.94	1.33237	7140.26	1.32492	7137.66	1.3826
	2.8532	1.19662	1.05617	0.46014			24137.9	-0.73459	24336.4	0.04699	24261.1	0.00196			2.8532	0.20451	3.56948	1.64526			7129.19	0.95852	7127.99	1.07077	7143.44	1.32364	7140.76	1.30823	7138.16	1.36937
	2.88388	0.98801	0.87456	0.38831			24138.8	-0.73444	24336.9	0.04816	24261.6	0.00238			2.88388	0.16693	3.49774	1.60065			7129.55	0.96756	7128.49	1.13861	7143.94	1.32101	7141.26	1.29045	7138.66	1.35571
	2.91456	0.78352	0.69541	0.31636			24139.8	-0.73451	24337.4	0.04928	24262.1	0.00267			2.91456	0.19151	3.42306	1.5614			7129.91	0.98	7128.99	1.20109	7144.44	1.30476	7141.76	1.27266	7139.16	1.34054
	2.94524	0.58922	0.52554	0.24771			24140.8	-0.73454	24337.9	0.05078	24262.6	0.00297			2.94524	0.23696	3.3448	1.52666			7130.27	0.98784	7129.49	1.25166	7144.94	1.3026	7142.26	1.25833	7139.66	1.3244
	2.97592	0.41039	0.37247	0.18571			24141.8	-0.73461	24338.4	0.05248	24263.1	0.00338			2.97592	0.27814	3.26228	1.49543			7130.63	0.99547	7129.99	1.28294	7145.44	1.30043	7142.76	1.25484	7140.16	1.30794
	3.0066	0.25165	0.24701	0.13399			24142.7	-0.73464	24338.9	0.05689	24263.6	0.00371			3.0066	0.30791	3.17475	1.46656			7130.99	1.00369	7130.49	1.29897	7145.94	1.29608	7143.26	1.25179	7140.66	1.29051
	3.03728	0.1192	0.17061	0.09696			24143.7	-0.73465	24339.4	0.06229	24264.1	0.0039			3.03728	0.32581	3.08159	1.43889			7131.35	1.0069	7130.99	1.30728	7146.44	1.29173	7143.76	1.24781	7141.16	1.26609
	3.06796	0.0539	0.1671	0.07885			24144.6	-0.73443	24339.9	0.06745	24264.6	0.00396			3.06796	0.33412	2.98231	1.41129			7131.71	1.00267	7131.49	1.31696	7146.94	1.29302	7144.26	1.24389	7141.66	1.24839
	3.09864	0.11461	0.20878	0.07781			24145.5	-0.73438	24340.4	0.0726	24265.1	0.00385			3.09864	0.33655	2.87661	1.38264			7132.07	1.00422	7131.99	1.33162	7147.44	1.29568	7144.76	1.24103	7142.16	1.23818
	3.12932	0.1788	0.25458	0.08464			24146.5	-0.73455	24340.9	0.08053	24265.6	0.00352			3.12932	0.33768	2.76444	1.35195			7132.43	0.99794	7132.49	1.35079	7147.94	1.29726	7145.26	1.23825	7142.66	1.22734
	3.16	0.22461	0.28899	0.0917			24147.5	-0.73447	24341.4	0.08847	24266.1	0.00296			3.16	0.34229	2.64597	1.31832			7132.79	0.99035	7132.99	1.36845	7148.44	1.298	7145.76	1.23377	7143.16	1.21604
	3.19068	0.2519	0.30823	0.09595			24148.5	-0.73444	24341.9	0.09215	24266.6	0.00234			3.19068	0.35437	2.52161	1.28099			7133.15	0.98265	7133.49	1.37837	7148.94	1.29765	7146.26	1.22821	7143.66	1.20686
	3.22136	0.26284	0.31245	0.09714			24149.5	-0.73462	24342.4	0.09583	24267.1	0.00179			3.22136	0.3762	2.392	1.23935			7133.51	0.97994	7133.99	1.37915	7149.44	1.29485	7146.76	1.22032	7144.16	1.20037
	3.25204	0.2603	0.30328	0.09631			24150.4	-0.73459	24342.9	0.10238	24267.6	0.00159			3.25204	0.40794	2.25798	1.19295			7133.87	0.96586	7134.49	1.36812	7149.94	1.29205	7147.26	1.20952	7144.66	1.19466
	3.28272	0.24751	0.28309	0.09508			24151.3	-0.73456	24343.4	0.11066	24268.1	0.00172			3.28272	0.44804	2.12055	1.14154			7134.23	0.95815	7134.99	1.34701	7150.44	1.28508	7147.76	1.19745	7145.16	1.19072
	3.3134	0.22793	0.25459	0.09501			24152.4	-0.73446	24343.9	0.11922	24268.6	0.00158			3.3134	0.49413	1.98084	1.08504			7134.59	0.94768	7135.49	1.31979	7150.94	1.27808	7148.26	1.18155	7145.66	1.18686
	3.34408	0.2053	0.22075	0.09711			24153.4	-0.73447	24344.4	0.12778	24269.1	0.00134			3.34408	0.54369	1.84006	1.02358			7134.95	0.94431	7135.99	1.2927	7151.44	1.2683	7148.76	1.16493	7146.16	1.1817
	3.37476	0.18376	0.18483	0.10147			24154.3	-0.73439	24344.9	0.13915	24269.6	0.00103			3.37476	0.59444	1.69945	0.95746			7135.31	0.93706	7136.49	1.26927	7151.94	1.25695	7149.26	1.14698	7146.66	1.1762
	3.40544	0.16783	0.15086	0.10737			24155.3	-0.73448	24345.4	0.15061	24270.1	0.0011			3.40544	0.64439	1.56027	0.88716			7135.67	0.93225	7136.99	1.25012	7152.44	1.24563	7149.76	1.12832	7147.16	1.16804
	3.43612	0.16158	0.12434	0.11364			24156.3	-0.73452	24345.9	0.17157	24270.6	0.00156			3.43612	0.69183	1.42368	0.81333			7136.03	0.92486	7137.49	1.23456	7152.94	1.23439	7150.26	1.11042	7147.66	1.15806
	3.4668	0.16681	0.11211	0.11912			24157.2	-0.73472	24346.4	0.19163	24271.1	0.00232			3.4668	0.73525	1.29075	0.73674			7136.39	0.92382	7137.99	1.22002	7153.44	1.22315	7150.76	1.09357	7148.16	1.14674
	3.49748	0.18197	0.1178	0.1228			24158.1	-0.73446	24346.9	0.20738	24271.6	0.00333			3.49748	0.77326	1.16237	0.65825			7136.75	0.92081	7138.49	1.20476	7153.94	1.21277	7151.26	1.07712	7148.66	1.13243
	3.52816	0.20342	0.13719	0.12399			24159.1	-0.73431	24347.4	0.22314	24272.1	0.00442			3.52816	0.80458	1.03925	0.57879			7137.11	0.92134	7138.99	1.18692	7154.44	1.20257	7151.76	1.06285	7149.16	1.11778
	3.55884	0.22751	0.163	0.12224			24160.1	-0.73462	24347.9	0.25189	24272.6	0.00548			3.55884	0.82804	0.92184	0.49928			7137.47	0.91831	7139.49	1.16661	7154.94	1.19336	7152.26	1.04912	7149.66	1.10202
	3.58952	0.2513	0.19002	0.11734			24161	-0.73459	24348.4	0.27854	24273.1	0.00581			3.58952	0.84257	0.81032	0.42064			7137.83	0.91763	7139.99	1.14484	7155.44	1.18586	7152.76	1.03713	7150.16	1.08595
	3.62019	0.2726	0.21521	0.1093			24161.9	-0.73455	24348.9	0.29888	24273.6	0.00532			3.62019	0.84727	0.70462	0.34371			7138.19	0.91771	7140.49	1.122	7155.94	1.17836	7153.26	1.02699	7150.66	1.07039
	3.65087	0.28979	0.23679	0.09833			24162.8	-0.7346	24349.4	0.32003	24274.1	0.00447			3.65087	0.84144	0.60438	0.26924			7138.55	0.91698	7140.99	1.10121	7156.44	1.17244	7153.76	1.01702	7151.16	1.05542
	3.68155	0.30166	0.25362	0.08479			24163.8	-0.7345	24349.9	0.34797	24274.6	0.00342			3.68155	0.82463	0.50901	0.19794			7138.91	0.92275	7141.49	1.08204	7156.94	1.16676	7154.26	1.00798	7151.66	1.04069
	3.71223	0.30738	0.26497	0.06924			24164.8	-0.73455	24350.4	0.37403	24275.1	0.00234			3.71223	0.79665	0.41777	0.1307			7139.27	0.92692	7141.99	1.06391	7157.44	1.16162	7154.76	0.99908	7152.16	1.02803
	3.74291	0.30649	0.27043	0.05246			24165.7	-0.73455	24350.9	0.39669	24275.6	0.000994966			3.74291	0.75755	0.3298	0.07015			7139.63	0.92819	7142.49	1.0474	7157.94	1.15759	7155.26	0.99065	7152.66	1.01572
	3.77359	0.29891	0.26988	0.03569			24166.8	-0.73461	24351.4	0.41848	24276.1	-0.00055226			3.77359	0.70756	0.24426	0.03736			7140	0.93743	7142.99	1.03404	7158.44	1.15356	7155.76	0.98276	7153.16	1.00451
	3.80427	0.28504	0.26354	0.02167			24167.7	-0.73453	24351.9	0.4381	24276.6	-0.00215			3.80427	0.64703	0.16036	0.07272			7140.35	0.93873	7143.49	1.02276	7158.94	1.15036	7156.26	0.97495	7153.66	0.99444
	3.83495	0.26577	0.25195	0.01708			24168.6	-0.73451	24352.4	0.45819	24277.1	-0.00356			3.83495	0.57631	0.07749	0.12461			7140.72	0.94366	7143.99	1.01468	7159.44	1.14742	7156.76	0.96757	7154.16	0.98455
	3.86563	0.24256	0.23606	0.02513			24169.6	-0.73451	24352.9	0.48587	24277.6	-0.00495			3.86563	0.49569	0.00491	0.17666			7141.07	0.94691	7144.49	1.00959	7159.94	1.14466	7157.26	0.96032	7154.66	0.97562
	3.89631	0.21759	0.21727	0.03788			24170.5	-0.73446	24353.4	0.50825	24278.1	-0.00652			3.89631	0.40543	0.08663	0.22707			7141.43	0.9499	7144.99	1.00718	7160.44	1.14295	7157.76	0.95363	7155.16	0.96692
	3.92699	0.1938	0.19746	0.0504			24171.5	-0.73451	24353.9	0.5246	24278.6	-0.00784			3.92699	0.30601	0.16792	0.27547			7141.79	0.95041	7145.49	1.00709	7160.94	1.14124	7158.26	0.9479	7155.66	0.9587
	3.95767	0.17481	0.179	0.06097			24172.5	-0.7344	24354.4	0.54198	24279.1	-0.00881			3.95767	0.1996	0.24834	0.32168			7142.15	0.9529	7145.99	1.00832	7161.44	1.14015	7158.76	0.94234	7156.16	0.95116
	3.98835	0.16415	0.16456	0.06884			24173.3	-0.73441	24354.9	0.57087	24279.6	-0.00932			3.98835	0.10158	0.32735	0.36545			7142.39	0.95464	7146.49	1.01033	7161.94	1.13973	7159.26	0.93795	7156.66	0.9437
	4.01903	0.16347	0.15641	0.07363			24174.2	-0.73447	24355.4	0.59575	24280.1	-0.0094			4.01903	0.11633	0.40422	0.40639			7143.47	0.95389	7146.99	1.01119	7162.44	1.1393	7159.76	0.93442	7157.16	0.93688
	4.04971	0.17119	0.15536	0.07521			24175.1	-0.73454	24355.9	0.61645	24280.6	-0.00919			4.04971	0.2425	0.47808	0.44399			7144.57	0.95509	7147.49	1.01108	7162.94	1.13983	7160.26	0.93119	7157.66	0.93033
	4.08039	0.18334	0.16016	0.07364			24176.2	-0.73444	24356.4	0.63867	24281.1	-0.00865			4.08039	0.39454	0.54801	0.47766			7145.69	0.95542	7147.99	1.0084	7163.44	1.14061	7160.76	0.92931	7158.16	0.92404
	4.11107	0.19562	0.16804	0.06915			24177.1	-0.73435	24356.9	0.66515	24281.6	-0.00795			4.11107	0.55922	0.61304	0.50673			7146.82	0.96136	7148.49	1.00306	7163.94	1.14145	7161.26	0.92783	7158.66	0.91908
	4.14175	0.20457	0.17589	0.06211			24178	-0.73448	24357.4	0.69093	24282.1	-0.00725			4.14175	0.73238	0.67223	0.53052			7147.97	0.97104	7148.99	0.99456	7164.44	1.14299	7161.76	0.92698	7159.16	0.9143
	4.17243	0.20771	0.18107	0.05304			24179	-0.73433	24357.9	0.71539	24282.6	-0.00694			4.17243	0.91061	0.72471	0.54841			7149.15	0.98702	7149.49	0.9848	7164.94	1.14453	7162.26	0.92758	7159.66	0.91029
	4.20311	0.20351	0.18158	0.04256			24179.9	-0.73454	24358.4	0.73728	24283.1	-0.00722			4.20311	1.09028	0.76972	0.55987			7150.34	0.9989	7149.99	0.97344	7165.44	1.14632	7162.76	0.92832	7160.16	0.90732
	4.23379	0.19117	0.17612	0.03147			24180.9	-0.73431	24358.9	0.7559	24283.6	-0.00771			4.23379	1.26744	0.80664	0.5645			7151.55	1.00655	7150.49	0.96119	7165.94	1.14871	7163.26	0.92962	7160.66	0.90444
	4.26447	0.17066	0.16397	0.02092			24181.9	-0.73446	24359.4	0.77705	24284.1	-0.00828			4.26447	1.43793	0.83503	0.56206			7152.79	1.01349	7150.99	0.94942	7166.44	1.15109	7163.76	0.93162	7161.16	0.90306
	4.29515	0.14274	0.14492	0.01307			24182.8	-0.73431	24359.9	0.80758	24284.6	-0.00885			4.29515	1.59756	0.85465	0.55254			7154.03	1.01593	7151.49	0.9387	7166.94	1.15388	7164.26	0.93368	7161.66	0.90249
	4.32583	0.10951	0.11925	0.01152			24183.8	-0.7343	24360.4	0.82635	24285.1	-0.00929			4.32583	1.74228	0.86547	0.5361			7155.31	1.01901	7151.99	0.92872	7167.44	1.15707	7164.76	0.93646	7162.16	0.90203
	4.35651	0.07676	0.08774	0.01633			24184.7	-0.73431	24360.9	0.84176	24285.6	-0.00933			4.35651	1.8684	0.86769	0.51316			7156.59	1.01675	7152.49	0.91875	7167.94	1.16026	7165.26	0.93975	7162.66	0.90275
	4.38719	0.06229	0.05206	0.02328			24185.7	-0.73425	24361.4	0.86083	24286.1	-0.00881			4.38719	1.97268	0.86175	0.48436			7157.9	1.01367	7152.99	0.91011	7168.44	1.16432	7165.76	0.94313	7163.16	0.90376
	4.41786	0.0857	0.02025	0.0299			24186.8	-0.73434	24361.9	0.88562	24286.6	-0.00817			4.41786	2.05248	0.84832	0.45056			7159.23	1.01115	7153.49	0.90181	7168.94	1.16885	7166.26	0.94709	7163.66	0.90502
	4.44854	0.13037	0.03884	0.03527			24187.7	-0.73428	24362.4	0.89924	24287.1	-0.00744			4.44854	2.1058	0.82828	0.41286			7160.57	1.01412	7153.99	0.89377	7169.44	1.17337	7166.76	0.95133	7164.16	0.90753
	4.47922	0.18081	0.08085	0.03905			24188.7	-0.73429	24362.9	0.91215	24287.6	-0.00682			4.47922	2.13134	0.80275	0.37254			7161.93	1.01288	7154.49	0.88566	7169.94	1.17903	7167.26	0.95575	7164.66	0.91019
	4.5099	0.2311	0.12429	0.04115			24189.7	-0.73437	24363.4	0.9209	24288.1	-0.00614			4.5099	2.12847	0.77299	0.33117			7163.32	1.00969	7154.99	0.878	7170.44	1.18503	7167.76	0.961	7165.16	0.91313
	4.54058	0.27807	0.16602	0.04161			24190.5	-0.73419	24363.9	0.92964	24288.6	-0.00551			4.54058	2.09723	0.74045	0.29053			7164.72	1.00588	7155.49	0.86989	7170.94	1.19102	7168.26	0.96654	7165.66	0.9167
	4.57126	0.31946	0.20423	0.04058			24191.5	-0.73427	24364.4	0.93679	24289.1	-0.00503			4.57126	2.03833	0.70663	0.25267			7166.14	1.0028	7155.99	0.86138	7171.44	1.19759	7168.76	0.97223	7166.16	0.92034
	4.60194	0.35352	0.23746	0.03827			24192.6	-0.73433	24364.9	0.94331	24289.6	-0.00454			4.60194	1.95306	0.67307	0.21989			7167.58	1.00041	7156.49	0.85326	7171.94	1.20426	7169.26	0.97877	7166.66	0.92451
	4.63262	0.37888	0.26455	0.03493			24193.5	-0.73418	24365.4	0.94579	24290.1	-0.00422			4.63262	1.84336	0.64124	0.19447			7169.05	0.99885	7156.99	0.8455	7172.44	1.21093	7169.76	0.98545	7167.16	0.92939
	4.6633	0.3946	0.2846	0.03082			24194.5	-0.73422	24365.9	0.94827	24290.6	-0.00383			4.6633	1.71172	0.61237	0.17807			7170.52	0.99478	7157.49	0.83829	7172.94	1.21802	7170.26	0.99216	7167.66	0.93436
	4.69398	0.40016	0.29702	0.02623			24195.5	-0.73417	24366.4	0.95036	24291.1	-0.00366			4.69398	1.56123	0.58736	0.17077			7172.02	0.99046	7157.99	0.8306	7173.44	1.22517	7170.76	0.99927	7168.16	0.93964
	4.72466	0.39546	0.30155	0.02143			24196.4	-0.73399	24366.9	0.95217	24291.6	-0.00387			4.72466	1.39549	0.56666	0.17065			7173.54	0.98044	7158.49	0.82487	7173.94	1.23231	7171.26	1.00639	7168.66	0.94528
	4.75534	0.38081	0.29827	0.01667			24197.4	-0.73414	24367.4	0.95272	24292.1	-0.00408			4.75534	1.21861	0.55017	0.17451			7175.07	0.974	7158.99	0.82027	7174.44	1.23808	7171.76	1.01362	7169.16	0.95094
	4.78602	0.357	0.2876	0.01216			24198.4	-0.73433	24367.9	0.95327	24292.6	-0.00425			4.78602	1.03509	0.53728	0.17917			7176.63	0.96305	7159.49	0.81642	7174.94	1.24369	7172.26	1.02111	7169.66	0.9571
	4.8167	0.32522	0.27033	0.00811			24199.3	-0.73433	24368.4	0.95248	24293.1	-0.00424			4.8167	0.84969	0.52696	0.18216			7178.2	0.9508	7159.99	0.8136	7175.44	1.24931	7172.76	1.02867	7170.16	0.96371
	4.84738	0.28715	0.24759	0.00465			24200.3	-0.7341	24368.9	0.95164	24293.6	-0.0042			4.84738	0.66732	0.51794	0.18188			7179.79	0.94544	7160.49	0.81193	7175.94	1.253	7173.26	1.03616	7170.66	0.97036
	4.87806	0.24506	0.22096	0.00191			24201.3	-0.73408	24369.4	0.95065	24294.1	-0.00373			4.87806	0.49278	0.50889	0.1774			7181.41	0.94178	7160.99	0.81109	7176.44	1.25639	7173.76	1.04347	7171.16	0.97738
	4.90874	0.20215	0.19255	2.9837e-05			24202.1	-0.73402	24369.9	0.94959	24294.6	-0.00275			4.90874	0.33056	0.49855	0.16836			7183.04	0.94412	7161.49	0.81132	7176.94	1.25978	7174.26	1.05072	7171.66	0.98476
	4.93942	0.16333	0.16523	-0.000876963			24203.2	-0.73398	24370.4	0.94822	24295.1	-0.00157			4.93942	0.18462	0.48588	0.15478			7184.69	0.94783	7161.99	0.81205	7177.44	1.26193	7174.76	1.05791	7172.16	0.99216
	4.9701	0.13631	0.14285	-0.000786263			24204.1	-0.734	24370.9	0.94685	24295.6	-0.000270892			4.9701	0.05814	0.4701	0.13699			7186.36	0.95775	7162.49	0.81394	7177.94	1.26375	7175.26	1.06456	7172.66	0.99954
	5.00078	0.12999	0.12996	0.000111737			24205	-0.73379	24371.4	0.94315	24296.1	0.000854792			5.00078	0.04708	0.45072	0.11554			7188.05	0.96955	7162.99	0.81583	7178.44	1.26557	7175.76	1.07112	7173.16	1.00689
	5.03146	0.1456	0.12962	0.00157			24205.9	-0.7339	24371.9	0.93948	24296.6	0.00183			5.03146	0.12965	0.42753	0.09117			7189.75	0.98316	7163.49	0.81779	7178.94	1.26677	7176.26	1.07758	7173.66	1.01423
	5.06214	0.17439	0.14068	0.0034			24206.9	-0.73416	24372.4	0.93608	24297.1	0.00252			5.06214	0.19048	0.40062	0.06473			7191.48	0.99805	7163.99	0.82121	7179.44	1.26769	7176.76	1.08343	7174.16	1.02108
	5.09282	0.20737	0.15866	0.00547			24207.9	-0.73389	24372.9	0.93268	24297.6	0.00288			5.09282	0.23172	0.37031	0.03726			7193.22	1.00994	7164.49	0.82477	7179.94	1.26861	7177.26	1.08902	7174.66	1.02727
	5.1235	0.23914	0.179	0.00767			24208.8	-0.73375	24373.4	0.92767	24298.1	0.00291			5.1235	0.2573	0.33713	0.01109			7194.98	1.01733	7164.99	0.82808	7180.44	1.26973	7177.76	1.09457	7175.16	1.03338
	5.15418	0.26679	0.19846	0.00986			24209.9	-0.73392	24373.9	0.92359	24298.6	0.00265			5.15418	0.27288	0.30183	0.02014			7196.77	1.01745	7165.49	0.83143	7180.94	1.27104	7178.26	1.09981	7175.66	1.03899
	5.18486	0.28871	0.21501	0.01194			24210.8	-0.73394	24374.4	0.92114	24299.1	0.00244			5.18486	0.28527	0.26529	0.04528			7198.57	1.00902	7165.99	0.83522	7181.44	1.27234	7178.76	1.10478	7176.16	1.0436
	5.21553	0.30404	0.22743	0.01382			24211.8	-0.73378	24374.9	0.91887	24299.6	0.00234			5.21553	0.30116	0.22855	0.06863			7200.4	0.99685	7166.49	0.83909	7182.83	1.27461	7179.26	1.10965	7176.66	1.04793
	5.24621	0.31243	0.23508	0.01544			24212.8	-0.73375	24375.4	0.91701	24300.1	0.00231			5.24621	0.32498	0.19281	0.08906			7202.24	0.98517	7166.99	0.84334	7184.24	1.27638	7180.65	1.12168	7178.05	1.05863
	5.27689	0.3139	0.2377	0.01675			24213.6	-0.73358	24375.9	0.91545	24300.6	0.00253			5.27689	0.35746	0.15939	0.10594			7204.09	0.96853	7167.49	0.84703	7185.67	1.27615	7182.05	1.13099	7179.46	1.06784
	5.30757	0.30872	0.23532	0.01775			24214.6	-0.73359	24376.4	0.91437	24301.1	0.00314			5.30757	0.39609	0.12984	0.11882			7205.97	0.95438	7167.99	0.85181	7187.11	1.27318	7183.48	1.13608	7180.89	1.07595
	5.33825	0.29741	0.22821	0.01846			24215.7	-0.7336	24376.9	0.91439	24301.6	0.00419			5.33825	0.43681	0.10589	0.12746			7207.87	0.94572	7168.49	0.85746	7188.58	1.26872	7184.93	1.13755	7182.33	1.0821
	5.36893	0.28065	0.21678	0.01893			24216.6	-0.73372	24377.4	0.91504	24302.1	0.00529			5.36893	0.47547	0.08918	0.13178			7209.79	0.95258	7168.99	0.86323	7190.06	1.26157	7186.4	1.13724	7183.8	1.08573
	5.39961	0.25923	0.20161	0.01919			24217.6	-0.73349	24377.9	0.91595	24302.6	0.0063			5.39961	0.50873	0.08033	0.13193			7211.72	0.9721	7169.49	0.86989	7191.57	1.25425	7187.88	1.13525	7185.28	1.08726
	5.43029	0.23404	0.18333	0.01931			24218.6	-0.73348	24378.4	0.91767	24303.1	0.0071			5.43029	0.53426	0.07779	0.12827			7213.68	1.00692	7169.99	0.8769	7193.09	1.24645	7189.38	1.13277	7186.79	1.08759
	5.46097	0.206	0.16267	0.0193			24219.6	-0.73339	24378.9	0.91969	24303.6	0.00768			5.46097	0.55073	0.07842	0.12141			7215.66	1.0493	7170.49	0.88522	7194.63	1.23975	7190.91	1.12825	7188.31	1.08754
	5.49165	0.17603	0.14034	0.01918			24220.5	-0.73343	24379.4	0.92201	24304.1	0.00824			5.49165	0.5577	0.07917	0.11227			7217.65	1.08149	7170.99	0.89394	7196.19	1.23521	7192.45	1.12175	7189.85	1.08618
	5.52233	0.14501	0.1171	0.01892			24221.5	-0.73338	24379.9	0.92474	24304.6	0.00867			5.52233	0.5554	0.07815	0.10217			7219.66	1.10496	7171.49	0.90376	7197.77	1.23126	7194.01	1.11352	7191.41	1.0837
	5.55301	0.11378	0.09372	0.01849			24222.4	-0.73342	24380.4	0.92867	24305.1	0.00916			5.55301	0.54449	0.07461	0.09292			7221.69	1.10945	7171.99	0.91406	7199.37	1.22617	7195.59	1.1047	7192.99	1.08033
	5.58369	0.08308	0.071	0.01786			24223.4	-0.73351	24380.9	0.9333	24305.6	0.00969			5.58369	0.52581	0.06888	0.08675			7223.74	1.1042	7172.49	0.92487	7200.99	1.21887	7197.19	1.09552	7194.59	1.07659
	5.61437	0.05358	0.05003	0.01697			24224.4	-0.73328	24381.4	0.9383	24306.1	0.01014			5.61437	0.50026	0.06249	0.08574			7225.81	1.08405	7172.99	0.93614	7202.63	1.20889	7198.81	1.08619	7196.21	1.07265
	5.64505	0.02583	0.03279	0.0158			24225.4	-0.73315	24381.9	0.94408	24306.6	0.01036			5.64505	0.46859	0.05858	0.09065			7227.9	1.05687	7173.49	0.94765	7204.29	1.20021	7200.45	1.07661	7197.85	1.06816
	5.67573	0.00222	0.02409	0.01434			24226.4	-0.7331	24382.4	0.95043	24307.1	0.00991			5.67573	0.43145	0.0613	0.1005			7230	1.02981	7173.99	0.95925	7205.96	1.1912	7202.1	1.06668	7199.51	1.06339
	5.70641	0.02312	0.02819	0.0126			24227.4	-0.73318	24382.9	0.95791	24307.6	0.00916			5.70641	0.38946	0.0728	0.1133			7232.13	0.99912	7174.49	0.97146	7207.66	1.18256	7203.78	1.05775	7201.18	1.05789
	5.73709	0.04345	0.03893	0.0106			24228.3	-0.73322	24383.4	0.96646	24308.1	0.00834			5.73709	0.34331	0.09159	0.12715			7234.28	0.9715	7174.99	0.98223	7209.37	1.17147	7205.47	1.04915	7202.88	1.05244
	5.76777	0.06093	0.05039	0.00841			24229.1	-0.73304	24383.9	0.97317	24308.6	0.00771			5.76777	0.29407	0.11496	0.14057			7236.44	0.95232	7175.49	0.99221	7211.1	1.16212	7207.19	1.04215	7204.59	1.04625
	5.79845	0.07546	0.06059	0.00607			24230.1	-0.7331	24384.4	0.97929	24309.1	0.00747			5.79845	0.24357	0.1407	0.15252			7238.62	0.94191	7175.99	1.00111	7212.85	1.15675	7208.92	1.03669	7206.32	1.03999
	5.82913	0.08702	0.06887	0.00367			24231.1	-0.73293	24384.9	0.98603	24309.6	0.00758			5.82913	0.19509	0.16721	0.1623			7240.83	0.94384	7176.49	1.00765	7214.62	1.15344	7210.67	1.03348	7208.07	1.03394
	5.85981	0.09567	0.07501	0.00129			24232	-0.73284	24385.4	0.99382	24310.1	0.0081			5.85981	0.15482	0.19327	0.16952			7243.05	0.9526	7177.88	1.02106	7216.41	1.15016	7212.44	1.03217	7209.85	1.02859
	5.89049	0.1015	0.07896	-0.001			24232.8	-0.73278	24385.9	1.00002	24310.6	0.00867			5.89049	0.13318	0.21789	0.17397			7245.29	0.96672	7179.29	1.03023	7218.22	1.14641	7214.23	1.03287	7211.63	1.02424
	5.92117	0.10463	0.08079	-0.0031			24233.8	-0.73292	24386.4	1.00573	24311.1	0.00913			5.92117	0.13874	0.24028	0.17568			7247.55	0.98038	7180.71	1.03544	7220.05	1.14319	7216.04	1.03564	7213.44	1.02082
	5.95185	0.10524	0.08059	-0.00488			24234.7	-0.73262	24386.9	1.01136	24311.6	0.00951			5.95185	0.16598	0.25981	0.17484			7249.55	0.98868	7182.16	1.03695	7221.9	1.14436	7217.87	1.03909	7215.27	1.01832
	5.98253	0.10352	0.07853	-0.00558			24235.7	-0.73256	24387.4	1.01697	24312.1	0.0099			5.98253	0.20234	0.27599	0.17182			7251.85	0.98753	7183.63	1.03454	7223.76	1.14864	7219.71	1.04366	7217.12	1.01673
	6.0132	0.0997	0.07481	-0.00467			24236.8	-0.73258	24387.9	1.02174	24312.6	0.01059			6.0132	0.23924	0.2885	0.16709			7254.16	0.98297	7185.11	1.03074	7225.65	1.15533	7221.58	1.04791	7218.98	1.01634
	6.04388	0.09405	0.06963	-0.00371			24237.7	-0.73279	24388.4	1.0264	24313.1	0.0114			6.04388	0.27215	0.29719	0.16126			7256.5	0.97853	7186.62	1.02685	7227.55	1.15883	7223.47	1.05237	7220.87	1.01624
	6.07456	0.08686	0.06325	-0.00301			24238.7	-0.73266	24388.9	1.02865	24313.6	0.01243			6.07456	0.29875	0.30203	0.15499			7258.85	0.97848	7188.14	1.02332	7229.48	1.15796	7225.37	1.05597	7222.77	1.01655
	6.10524	0.07844	0.05594	-0.00257			24239.6	-0.73228	24389.4	1.0309	24314.1	0.0137			6.10524	0.31793	0.30319	0.14896			7261.22	0.98653	7189.68	1.01947	7231.42	1.15512	7227.29	1.058	7224.7	1.01624
	6.13592	0.06914	0.04797	-0.00233			24240.6	-0.73246	24389.9	1.03136	24314.6	0.01495			6.13592	0.3294	0.30097	0.14373			7263.61	0.99443	7191.24	1.01616	7233.38	1.15301	7229.23	1.05818	7226.64	1.01614
	6.1666	0.0593	0.03963	-0.00222			24241.7	-0.73233	24390.4	1.03104	24315.1	0.01604			6.1666	0.33341	0.29583	0.1397			7266.02	1.00558	7192.82	1.01107	7235.36	1.15288	7231.2	1.05596	7228.6	1.01507
	6.19728	0.04929	0.03121	-0.00211			24242.6	-0.73225	24390.9	1.02947	24315.6	0.01699			6.19728	0.33065	0.28836	0.13701			7268.45	1.00817	7194.42	1.00291	7237.36	1.1527	7233.18	1.05211	7230.58	1.01317
	6.22796	0.03945	0.02299	-0.00188			24243.6	-0.73191	24391.4	1.02791	24316.1	0.01793			6.22796	0.32209	0.27924	0.1355			7270.9	1.01976	7196.04	0.99446	7239.38	1.1508	7235.18	1.04676	7232.58	1.01019
	6.25864	0.0301	0.01524	-0.00147			24244.5	-0.73216	24391.9	1.02387	24316.6	0.01896			6.25864	0.3089	0.26925	0.13477			7273.36	1.0342	7197.68	0.9864	7241.42	1.14788	7237.19	1.04054	7234.6	1.00662
	6.28932	0.02153	0.00818	-0.000900863			24245.5	-0.73202	24392.4	1.01962	24317.1	0.02005			6.28932	0.29232	0.25919	0.13427			7275.85	1.04794	7199.33	0.9769	7243.47	1.1446	7239.23	1.03375	7236.64	1.00285
	6.32	0.01399	0.00212	-0.000250863			24246.5	-0.73203	24392.9	1.0152	24317.6	0.02108			6.32	0.27357	0.24984	0.13341			7278.35	1.04868	7201.01	0.96805	7245.55	1.14099	7241.29	1.02622	7238.69	0.99915
	6.35068	0.00765	9.43646e-05	0.000365437			24247.4	-0.73197	24393.4	1.01055	24318.1	0.02211			6.35068	0.25385	0.24184	0.13164			7280.88	1.04803	7202.7	0.95816	7247.64	1.13964	7243.36	1.01902	7240.77	0.99573
	6.38136	0.00264	0.00377	0.000844037			24248.4	-0.73193	24393.9	1.00424	24318.6	0.02328			6.38136	0.23425	0.23569	0.12853			7283.42	1.06101	7204.42	0.94854	7249.76	1.14103	7245.46	1.01361	7242.86	0.99287
	6.41204	0.0012	0.00666	0.00111			24249.4	-0.73166	24394.4	0.99782	24319.1	0.02451			6.41204	0.21576	0.23158	0.12376			7285.98	1.07557	7206.15	0.94095	7251.89	1.14495	7247.57	1.01172	7244.98	0.99111
	6.44272	0.00357	0.00848	0.00111			24250.3	-0.73153	24394.9	0.98915	24319.6	0.02547			6.44272	0.19928	0.22945	0.11719			7288.56	1.08183	7207.9	0.93496	7254.04	1.15401	7249.7	1.01305	7247.11	0.99042
	6.4734	0.0049	0.00925	0.000871537			24251.3	-0.73138	24395.4	0.98123	24320.1	0.0262			6.4734	0.1856	0.22896	0.10877			7291.17	1.07914	7209.67	0.93162	7256.21	1.16247	7251.86	1.01825	7249.26	0.99072
	6.50408	0.0055	0.00909	0.000500337			24252.2	-0.73133	24395.9	0.97515	24320.6	0.0268			6.50408	0.17539	0.22961	0.09858			7293.78	1.06673	7211.46	0.9287	7258.4	1.1727	7254.03	1.0248	7251.43	0.99326
	6.53476	0.00593	0.00818	0.000232137			24253.2	-0.7312	24396.4	0.96895	24321.1	0.02714			6.53476	0.1692	0.23082	0.08682			7296.42	1.04584	7213.27	0.92728	7260.61	1.18307	7256.22	1.03313	7253.62	0.99685
	6.56544	0.00686	0.00668	0.000424937			24254	-0.73112	24396.9	0.96068	24321.6	0.02718			6.56544	0.16741	0.23199	0.07377			7299.08	1.02458	7215.1	0.92878	7262.84	1.19416	7258.43	1.04211	7255.83	1.00149
	6.59612	0.00871	0.00482	0.00138			24255	-0.73101	24397.4	0.9539	24322.1	0.02688			6.59612	0.17019	0.23261	0.05978			7301.76	1.00757	7216.95	0.93066	7265.08	1.205	7260.65	1.05088	7258.06	1.0073
	6.6268	0.01137	0.00281	0.0031			24256	-0.73104	24397.9	0.94887	24322.6	0.02632			6.6268	0.17748	0.2323	0.04527			7304.45	0.99321	7218.81	0.936	7267.35	1.21444	7262.9	1.05904	7260.3	1.0134
	6.65748	0.01457	0.000849495	0.00539			24257	-0.73093	24398.4	0.9435	24323.1	0.02556			6.65748	0.18893	0.23078	0.0308			7307.17	0.98018	7220.7	0.94165	7269.64	1.22284	7265.17	1.06624	7262.57	1.01988
	6.68816	0.0181	-0.000872325	0.008			24258	-0.73091	24398.9	0.93693	24323.6	0.02498			6.68816	0.20393	0.2279	0.01743			7309.9	0.98114	7222.6	0.94467	7271.94	1.23009	7267.45	1.07218	7264.86	1.02543
	6.71884	0.02185	-0.00155	0.0107			24259	-0.7307	24399.4	0.93201	24324.1	0.02461			6.71884	0.2216	0.22362	0.01			7312.65	0.96802	7224.52	0.94575	7274.26	1.2374	7269.76	1.07637	7267.16	1.03005
	6.74952	0.02578	-0.000541565	0.01333			24260	-0.73056	24399.9	0.92809	24324.6	0.0242			6.74952	0.24084	0.21801	0.01671			7315.42	0.98205	7226.47	0.94528	7276.61	1.23576	7272.08	1.07914	7269.48	1.03353
	6.7802	0.02992	0.000323135	0.01573			24260.9	-0.73052	24400.4	0.9244	24325.1	0.02398			6.7802	0.26038	0.21121	0.02738			7318.22	0.98252	7228.43	0.94246	7278.97	1.23921	7274.42	1.08035	7271.83	1.0364
	6.81087	0.03433	0.00139	0.0178			24261.9	-0.73036	24400.9	0.92106	24325.6	0.02395			6.81087	0.2789	0.20343	0.03743			7321.02	0.9828	7230.41	0.93888	7281.35	1.25656	7276.78	1.08124	7274.19	1.03849
	6.84155	0.03903	0.00301	0.01945			24262.9	-0.73008	24401.4	0.91735	24326.1	0.02404			6.84155	0.29511	0.19491	0.04599			7323.86	0.98372	7232.41	0.93611	7283.75	1.27404	7279.16	1.0828	7276.57	1.03922
	6.87223	0.04402	0.00531	0.02066			24263.8	-0.73002	24401.9	0.91284	24326.6	0.02405			6.87223	0.30788	0.18593	0.05277			7326.7	0.98171	7234.43	0.93269	7286.16	1.28301	7281.56	1.08516	7278.97	1.0398
	6.90291	0.04919	0.00823	0.0214			24264.8	-0.72988	24402.4	0.91073	24327.1	0.02398			6.90291	0.31632	0.17678	0.05763			7329.57	0.98035	7236.46	0.93386	7288.6	1.2782	7283.98	1.08472	7281.38	1.04037
	6.93359	0.05441	0.0116	0.02171			24265.8	-0.72979	24402.9	0.90959	24327.6	0.02418			6.93359	0.31992	0.16773	0.06054			7332.46	0.97981	7238.52	0.93472	7291.06	1.28622	7286.42	1.07941	7283.82	1.04105
	6.96427	0.05946	0.01521	0.02165			24266.8	-0.72945	24403.4	0.90867	24328.1	0.02456			6.96427	0.31859	0.15906	0.06158			7335.36	0.97523	7240.6	0.93545	7293.53	1.29405	7288.87	1.07584	7286.28	1.04079
	6.99495	0.06409	0.01885	0.02132			24267.8	-0.72945	24403.9	0.90822	24328.6	0.02525			6.99495	0.31271	0.151	0.06094			7338.28	0.97224	7242.69	0.93445	7296.03	1.30051	7291.35	1.07234	7288.75	1.03918
	7.02563	0.06804	0.02226	0.02081			24268.7	-0.72921	24404.4	0.90872	24329.1	0.02596			7.02563	0.30308	0.14375	0.05891			7341.23	0.97345	7244.8	0.93014	7298.54	1.30892	7293.84	1.06984	7291.25	1.03711
	7.05631	0.07107	0.02522	0.02024			24269.7	-0.72923	24404.9	0.9096	24329.6	0.02683			7.05631	0.29088	0.13746	0.05594			7344.19	0.98263	7246.94	0.92427	7301.08	1.31558	7296.36	1.06809	7293.76	1.03532
	7.08699	0.07296	0.02753	0.01972			24270.7	-0.72901	24405.4	0.91043	24330.1	0.02802			7.08699	0.27748	0.13223	0.05265			7347.17	0.99651	7249.09	0.91822	7303.63	1.32404	7298.89	1.06728	7296.3	1.03414
	7.11767	0.07355	0.02899	0.01936			24271.7	-0.7288	24405.9	0.91114	24330.6	0.02941			7.11767	0.2642	0.1281	0.04988			7350.17	1.0116	7251.26	0.91531	7306.2	1.33463	7301.44	1.06738	7298.85	1.03356
	7.14835	0.07275	0.02948	0.01921			24272.6	-0.72862	24406.4	0.91287	24331.1	0.03106			7.14835	0.252	0.12503	0.04861			7353.19	1.02389	7253.45	0.91448	7308.79	1.34302	7304.01	1.06824	7301.42	1.03343
	7.17903	0.07055	0.02892	0.01932			24273.6	-0.72838	24406.9	0.9154	24331.6	0.03281			7.17903	0.24124	0.12295	0.0497			7356.23	1.03764	7255.66	0.91497	7311.4	1.34638	7306.6	1.06912	7304.01	1.03372
	7.20971	0.06701	0.02728	0.01969			24274.6	-0.72839	24407.4	0.91825	24332.1	0.03479			7.20971	0.23158	0.12173	0.05352			7359.29	1.04887	7257.89	0.9186	7314.02	1.36119	7309.21	1.07173	7306.62	1.03472
	7.24039	0.06231	0.0246	0.02028			24275.6	-0.72826	24407.9	0.92118	24332.6	0.03676			7.24039	0.22216	0.12123	0.05979			7362.36	1.04699	7260.13	0.92468	7316.67	1.37881	7311.84	1.07576	7309.24	1.03639
	7.27107	0.0567	0.02099	0.02105			24276.6	-0.72795	24408.4	0.92552	24333.1	0.03848			7.27107	0.21188	0.12128	0.06785			7365.46	1.07017	7262.4	0.93052	7319.34	1.38916	7314.49	1.08158	7311.89	1.03868
	7.30175	0.05057	0.01665	0.02193			24277.5	-0.72765	24408.9	0.93093	24333.6	0.0401			7.30175	0.19988	0.12171	0.07701			7368.57	1.06776	7264.68	0.9359	7322.02	1.40332	7317.15	1.08538	7314.56	1.04178
	7.33243	0.04442	0.0119	0.02283			24278.3	-0.72745	24409.4	0.93314	24334.1	0.04167			7.33243	0.18587	0.12236	0.08664			7371.71	1.06131	7266.99	0.94281	7324.73	1.41979	7319.84	1.09049	7317.24	1.04546
	7.36311	0.03894	0.0074	0.02368			24279.2	-0.72726	24409.9	0.93524	24334.6	0.04336			7.36311	0.17042	0.12308	0.09625			7374.86	1.04654	7269.31	0.94093	7327.45	1.43533	7322.54	1.09894	7319.95	1.0498
	7.39379	0.03493	0.00508	0.02439			24280.4	-0.72711	24410.4	0.93724	24335.1	0.04515			7.39379	0.15514	0.12375	0.10546			7378.04	1.02447	7271.65	0.94091	7330.19	1.45068	7325.27	1.10653	7322.67	1.05414
	7.42447	0.0331	0.00721	0.02487			24281.2	-0.72674	24410.9	0.93917	24335.6	0.0472			7.42447	0.14267	0.12427	0.11397			7381.22	0.9995	7274.01	0.94039	7332.95	1.46672	7328.01	1.11209	7325.41	1.05858
	7.45515	0.03366	0.01169	0.02505			24282.2	-0.72642	24411.4	0.94022	24336.1	0.04939			7.45515	0.1361	0.12457	0.12153			7384.43	0.9784	7276.39	0.94323	7335.73	1.48392	7330.77	1.11577	7328.17	1.06298
	7.48583	0.0361	0.01654	0.02488			24283.2	-0.72637	24411.9	0.94107	24336.6	0.0517			7.48583	0.13741	0.12461	0.12799			7387.66	0.96781	7278.79	0.94657	7338.53	1.5016	7333.55	1.1182	7330.95	1.06732
	7.51651	0.03954	0.02111	0.02432			24284.2	-0.72605	24412.4	0.9421	24337.1	0.05416			7.51651	0.14597	0.12437	0.13319			7390.91	0.96947	7281.21	0.94897	7341.35	1.51873	7336.35	1.1214	7333.75	1.07136
	7.54719	0.04318	0.02511	0.02336			24285.1	-0.72569	24412.9	0.94327	24337.6	0.05686			7.54719	0.15882	0.12388	0.13707			7394.18	0.97411	7283.65	0.94929	7344.19	1.53543	7339.17	1.12364	7336.57	1.07508
	7.57787	0.04647	0.02841	0.02204			24286	-0.72548	24413.4	0.94482	24338.1	0.06011			7.57787	0.17236	0.12317	0.13959			7397.46	0.9803	7286.11	0.94828	7347.05	1.55241	7342.01	1.12584	7339.41	1.07853
	7.60854	0.04903	0.03095	0.0204			24287	-0.72547	24413.9	0.94658	24338.6	0.06381			7.60854	0.18355	0.12231	0.14073			7400.77	0.9829	7288.58	0.94541	7349.92	1.57036	7344.86	1.12834	7342.27	1.08199
	7.63922	0.05068	0.03272	0.01853			24287.9	-0.72496	24414.4	0.94769	24339.1	0.0681			7.63922	0.19027	0.12138	0.14055			7404.09	0.98421	7291.08	0.94233	7352.82	1.58953	7347.74	1.13114	7345.14	1.08535
	7.6699	0.05133	0.03374	0.01657			24289.1	-0.72458	24414.9	0.94874	24339.6	0.07277			7.6699	0.19131	0.12049	0.13913			7407.44	0.98577	7293.59	0.9371	7355.73	1.60861	7350.63	1.13427	7348.04	1.08871
	7.70058	0.05096	0.03408	0.01463			24290.2	-0.72447	24415.4	0.9511	24340.1	0.07762			7.70058	0.18635	0.11972	0.13658			7410.8	0.98761	7296.12	0.93165	7358.66	1.62401	7353.55	1.13843	7350.95	1.09205
	7.73126	0.04966	0.03382	0.01285			24291	-0.72406	24415.9	0.95472	24340.6	0.08252			7.73126	0.17595	0.11918	0.13308			7414.18	0.99062	7298.67	0.92729	7361.62	1.63206	7356.48	1.1428	7353.88	1.09547
	7.76194	0.04752	0.03306	0.01135			24292.5	-0.72365	24416.4	0.95657	24341.1	0.08741			7.76194	0.16173	0.11895	0.12881			7417.58	0.9919	7301.25	0.92177	7364.59	1.65816	7359.43	1.14513	7356.84	1.09827
	7.79262	0.04473	0.03191	0.01017			24293.1	-0.7232	24416.9	0.95842	24341.6	0.09251			7.79262	0.14657	0.1191	0.124			7421	0.99146	7303.84	0.91674	7367.58	1.68399	7362.4	1.15414	7359.81	1.10108
	7.8233	0.04146	0.03047	0.00927			24293.2	-0.72325	24417.4	0.96181	24342.1	0.09781			7.8233	0.13488	0.11966	0.11891			7424.44	0.98857	7306.44	0.91095	7370.59	1.70147	7365.39	1.16231	7362.8	1.10527
	7.85398	0.03796	0.02885	0.00855			24294.4	-0.72286	24417.9	0.96517	24342.6	0.10344			7.85398	0.13199	0.12065	0.11383			7427.9	0.98499	7309.07	0.904	7373.61	1.72989	7368.4	1.16433	7365.81	1.11125
	7.88466	0.03447	0.02715	0.00787			24295.7	-0.7224	24418.4	0.96709	24343.1	0.11007			7.88466	0.14137	0.12206	0.10902			7431.38	0.98485	7311.72	0.89761	7376.66	1.75009	7371.43	1.17	7368.83	1.11791
	7.91534	0.03122	0.02548	0.00707			24297	-0.72183	24418.9	0.96889	24343.6	0.1176			7.91534	0.16212	0.12384	0.10476			7434.87	0.98806	7314.39	0.89152	7379.73	1.76939	7374.48	1.17596	7371.88	1.1238
	7.94602	0.02845	0.0239	0.00606			24297.9	-0.72151	24419.4	0.97042	24344.1	0.12616			7.94602	0.19047	0.12594	0.10126			7438.38	0.99239	7317.07	0.88465	7382.81	1.78921	7377.54	1.18202	7374.95	1.12907
	7.9767	0.02627	0.02249	0.00476			24298.4	-0.72102	24419.9	0.97204	24344.6	0.1355			7.9767	0.22256	0.12828	0.09867			7441.92	1.0011	7319.77	0.87879	7385.92	1.80897	7380.63	1.18786	7378.03	1.1345
	8.00738	0.02473	0.02127	0.00319			24299.1	-0.72075	24420.4	0.97536	24345.1	0.14596			8.00738	0.25559	0.13079	0.09705			7445.47	1.01124	7322.5	0.87637	7389.04	1.82861	7383.73	1.19392	7381.14	1.13987
	8.03806	0.02368	0.0202	0.00138			24300.1	-0.72032	24420.9	0.97775	24345.6	0.15754			8.03806	0.28765	0.13337	0.09634			7449.04	1.02023	7325.24	0.87874	7392.18	1.84742	7386.85	1.20024	7384.26	1.14536
	8.06874	0.02291	0.01923	-0.000536963			24301.6	-0.7197	24421.4	0.97956	24346.1	0.17045			8.06874	0.31752	0.13593	0.09641			7452.63	1.02486	7328	0.88273	7395.34	1.86569	7390	1.20714	7387.4	1.15091
	8.09942	0.02214	0.01828	-0.00231			24302.7	-0.7193	24421.9	0.98176	24346.6	0.18471			8.09942	0.34436	0.13838	0.09703			7456.24	1.02718	7330.78	0.889	7398.52	1.88275	7393.16	1.21445	7390.56	1.15661
	8.1301	0.02113	0.01724	-0.00339			24303.2	-0.71894	24422.4	0.98546	24347.1	0.20074			8.1301	0.36759	0.14064	0.09796			7459.87	1.02738	7333.58	0.89482	7401.72	1.8998	7396.34	1.22186	7393.74	1.16217
	8.16078	0.01971	0.01606	-0.00306			24304.3	-0.71839	24422.9	0.98846	24347.6	0.21866			8.16078	0.38678	0.1426	0.09896			7463.52	1.02607	7336.4	0.90057	7404.94	1.91762	7399.54	1.22926	7396.94	1.16774
	8.19146	0.01777	0.01471	-0.00181			24305.3	-0.71767	24423.4	0.99062	24348.1	0.23851			8.19146	0.40159	0.1442	0.09979			7467.19	1.02186	7339.24	0.90677	7408.18	1.93609	7402.76	1.23645	7400.16	1.17335
	8.22214	0.0153	0.01326	-0.000419563			24306.2	-0.7171	24423.9	0.99322	24348.6	0.25941			8.22214	0.41174	0.14535	0.10027			7470.87	1.01438	7342.09	0.91078	7411.44	1.95487	7405.99	1.24343	7403.4	1.17904
	8.25282	0.01237	0.01191	0.000770637			24307.2	-0.71654	24424.4	0.99655	24349.1	0.28101			8.25282	0.41697	0.14598	0.10024			7474.58	1.00704	7344.97	0.91299	7414.71	1.97326	7409.25	1.25032	7406.66	1.18457
	8.2835	0.00924	0.01099	0.00164			24308.1	-0.71578	24424.9	0.99939	24349.6	0.30317			8.2835	0.41711	0.14603	0.09961			7478.3	1.00204	7347.86	0.91269	7418.01	1.99075	7412.53	1.25732	7409.93	1.18984
	8.31418	0.00659	0.01089	0.00214			24309.2	-0.71518	24425.4	1.00161	24350.1	0.32589			8.31418	0.41206	0.14547	0.09829			7482.04	0.99764	7350.78	0.90875	7421.32	2.00718	7415.82	1.26461	7413.23	1.19469
	8.34486	0.00616	0.01184	0.0023			24310.3	-0.71426	24425.9	1.00338	24350.6	0.34869			8.34486	0.40186	0.14425	0.09627			7485.81	0.9926	7353.71	0.90483	7424.65	2.02329	7419.14	1.27206	7416.54	1.19977
	8.37554	0.00867	0.01373	0.00217			24311	-0.7137	24426.4	1.00473	24351.1	0.37129			8.37554	0.38669	0.14239	0.09353			7489.59	0.98723	7356.66	0.90199	7428	2.0401	7422.47	1.27962	7419.87	1.20515
	8.40621	0.01247	0.01618	0.00188			24312	-0.71301	24426.9	1.00608	24351.6	0.39354			8.40621	0.36689	0.13989	0.09012			7493.39	0.98182	7359.63	0.89786	7431.38	2.05733	7425.82	1.28732	7423.22	1.2109
	8.43689	0.01653	0.0188	0.00157			24313.1	-0.71208	24427.4	1.00742	24352.1	0.41546			8.43689	0.34297	0.13681	0.08608			7497.21	0.98036	7362.62	0.89388	7434.77	2.07457	7429.19	1.29542	7426.6	1.21657
	8.46757	0.02043	0.02126	0.00141			24314.1	-0.71099	24427.9	1.00889	24352.6	0.43686			8.46757	0.31559	0.13322	0.08149			7501.05	0.98269	7365.63	0.88983	7438.17	2.09224	7432.58	1.30398	7429.99	1.2225
	8.49825	0.02391	0.0233	0.00155			24315.3	-0.71009	24428.4	1.01041	24353.1	0.45791			8.49825	0.28551	0.12923	0.07646			7504.91	0.98604	7368.66	0.88409	7441.6	2.11046	7435.99	1.31288	7433.39	1.22868
	8.52893	0.02682	0.02473	0.00202			24316.3	-0.70903	24428.9	1.012	24353.6	0.47838			8.52893	0.25359	0.12498	0.07112			7508.78	0.98899	7371.71	0.87986	7445.05	2.12935	7439.42	1.32211	7436.82	1.23533
	8.55961	0.02902	0.02539	0.00278			24317.1	-0.70829	24429.4	1.01372	24354.1	0.49848			8.55961	0.22071	0.12064	0.0656			7512.68	0.98974	7374.77	0.87607	7448.52	2.15004	7442.87	1.3317	7440.27	1.24225
	8.59029	0.03044	0.02521	0.00368			24317.7	-0.70739	24429.9	1.01465	24354.6	0.5185			8.59029	0.18771	0.11639	0.0601			7516.59	0.98963	7377.86	0.8724	7452	2.17325	7446.33	1.34195	7443.74	1.2495
	8.62097	0.03104	0.02413	0.0046			24318.6	-0.70642	24430.4	1.01485	24355.1	0.53855			8.62097	0.15543	0.11242	0.05483			7520.52	0.98869	7380.96	0.87095	7455.51	2.19814	7449.82	1.35263	7447.22	1.25715
	8.65165	0.03081	0.02217	0.00541			24319.8	-0.705	24430.9	1.01492	24355.6	0.55869			8.65165	0.12459	0.10892	0.05002			7524.48	0.98878	7384.09	0.86948	7459.03	2.22174	7453.32	1.36354	7450.73	1.26522
	8.68233	0.0298	0.01941	0.00603			24320.9	-0.70356	24431.4	1.01485	24356.1	0.57919			8.68233	0.09588	0.10603	0.04594			7528.45	0.99183	7387.23	0.8682	7462.57	2.24312	7456.84	1.37421	7454.25	1.27349
	8.71301	0.02807	0.01595	0.00639			24322	-0.70193	24431.9	1.01457	24356.6	0.60047			8.71301	0.06998	0.10384	0.04284			7532.44	0.9941	7390.39	0.8658	7466.13	2.26326	7460.39	1.38473	7457.79	1.28189
	8.74369	0.02571	0.01199	0.00647			24323.1	-0.70017	24432.4	1.0141	24357.1	0.62247			8.74369	0.04779	0.10237	0.04089			7536.45	0.99565	7393.57	0.86595	7469.71	2.28368	7463.95	1.39517	7461.35	1.29023
	8.77437	0.02286	0.00781	0.00624			24323.8	-0.69914	24432.9	1.01345	24357.6	0.64508			8.77437	0.0314	0.10155	0.04013			7540.48	0.99597	7396.77	0.8647	7473.31	2.30439	7467.53	1.40565	7464.93	1.29861
	8.80505	0.01965	0.00407	0.00572			24324.6	-0.69754	24433.4	1.01274	24358.1	0.66771			8.80505	0.02552	0.10123	0.04042			7544.53	0.99561	7399.99	0.86914	7476.93	2.32431	7471.13	1.41642	7468.53	1.30699
	8.83573	0.01623	0.00286	0.00492			24325.7	-0.69568	24433.9	1.01048	24358.6	0.68994			8.83573	0.03139	0.10122	0.04147			7548.6	0.99594	7403.23	0.8723	7480.57	2.3433	7474.75	1.42747	7472.15	1.31547
	8.86641	0.01276	0.00542	0.00389			24326.7	-0.69336	24434.4	1.00539	24359.1	0.71215			8.86641	0.04204	0.10127	0.04295			7552.68	0.99711	7406.48	0.8756	7484.23	2.36294	7478.38	1.43886	7475.79	1.32418
	8.89709	0.00938	0.00905	0.0027			24327.6	-0.69154	24434.9	1.0024	24359.6	0.73449			8.89709	0.05352	0.10112	0.04451			7556.79	1.00074	7409.76	0.87859	7487.9	2.3853	7482.04	1.45032	7479.45	1.33307
	8.92777	0.00627	0.01249	0.00147			24328.4	-0.68954	24435.4	0.99962	24360.1	0.75645			8.92777	0.06505	0.10056	0.04587			7560.91	1.00536	7413.05	0.87988	7491.6	2.40945	7485.72	1.46182	7483.12	1.34219
	8.95845	0.0037	0.01538	0.000340137			24329.4	-0.6869	24435.9	0.9962	24360.6	0.7778			8.95845	0.07686	0.09935	0.04681			7565.06	1.00888	7416.37	0.88017	7495.31	2.43309	7489.41	1.47326	7486.82	1.35149
	8.98913	0.00251	0.01754	-0.000470763			24330.5	-0.6835	24436.4	0.99161	24361.1	0.79816			8.98913	0.08937	0.09734	0.04715			7569.22	1.00894	7419.7	0.87889	7499.04	2.45604	7493.13	1.4846	7490.53	1.36088
	9.01981	0.00333	0.01888	-0.000756963			24331.6	-0.68018	24436.9	0.98767	24361.6	0.81738			9.01981	0.10298	0.09439	0.04678			7573.4	1.00772	7423.05	0.87685	7502.79	2.47921	7496.86	1.49601	7494.26	1.37038
	9.05049	0.00476	0.01938	-0.000469863			24332.6	-0.67679	24437.4	0.98396	24362.1	0.83481			9.05049	0.11782	0.09042	0.04565			7577.6	1.0032	7426.42	0.87358	7506.57	2.5031	7500.61	1.50765	7498.01	1.37994
	9.08117	0.00606	0.01905	0.000216237			24333.5	-0.6736	24437.9	0.98147	24362.6	0.85047			9.08117	0.13379	0.08538	0.04372			7581.82	0.99848	7429.81	0.86867	7510.36	2.52713	7504.38	1.51965	7501.79	1.38969
	9.11185	0.0071	0.01798	0.00105			24334.3	-0.66996	24438.4	0.979	24363.1	0.86433			9.11185	0.15052	0.07927	0.04103			7586.06	0.99425	7433.22	0.86415	7514.16	2.55184	7508.17	1.53169	7505.58	1.39965
	9.14253	0.0079	0.01627	0.00182			24335.1	-0.66629	24438.9	0.97638	24363.6	0.87734			9.14253	0.16745	0.07213	0.03766			7590.32	0.99127	7436.65	0.85912	7517.99	2.57809	7511.98	1.54374	7509.38	1.40973
	9.17321	0.00856	0.01411	0.00239			24336.2	-0.66022	24439.4	0.97235	24364.1	0.88916			9.17321	0.18391	0.06403	0.03375			7594.59	0.99091	7440.1	0.85473	7521.84	2.60649	7515.81	1.55571	7513.21	1.41997
	9.20388	0.00917	0.01172	0.00268			24337.4	-0.65332	24439.9	0.9706	24364.6	0.89766			9.20388	0.19918	0.05507	0.02957			7598.88	0.99185	7443.56	0.85004	7525.71	2.63618	7519.66	1.56783	7517.06	1.4303
	9.23456	0.0098	0.00941	0.00264			24338.3	-0.64683	24440.4	0.96925	24365.1	0.90172			9.23456	0.21256	0.04537	0.02554			7603.2	0.99286	7447.05	0.8472	7529.59	2.66099	7523.52	1.58022	7520.93	1.44083
	9.26524	0.01053	0.00765	0.00226			24339.3	-0.63878	24440.9	0.96582	24365.6	0.90314			9.26524	0.22345	0.03511	0.02238			7607.54	0.99261	7450.55	0.84156	7533.5	2.69498	7527.41	1.59261	7524.81	1.45162
	9.29592	0.01138	0.00692	0.00155			24340.1	-0.63126	24441.4	0.96259	24367.6	0.90251			9.29592	0.23134	0.0245	0.02109			7611.89	0.99116	7454.08	0.84236	7537.42	2.73194	7531.31	1.60534	7528.72	1.46261
	9.3266	0.01233	0.00744	0.000567937			24340.9	-0.62143	24441.9	0.95984	24369.5	0.90154			9.3266	0.23588	0.01403	0.0224			7616.26	0.98947	7457.62	0.84233	7541.36	2.75828	7535.23	1.61817	7532.64	1.47375
	9.35728	0.01337	0.00884	-0.000621263			24342	-0.60707	24442.4	0.95708	24371.5	0.90083			9.35728	0.23689	0.00664	0.02615			7620.65	0.99004	7461.18	0.84233	7545.32	2.78565	7539.18	1.63135	7536.58	1.48496
	9.38796	0.01443	0.0106	-0.0019			24343.2	-0.58821	24442.9	0.95393	24373.6	0.90213			9.38796	0.23437	0.01229	0.0315			7625.06	0.99182	7464.76	0.84209	7549.3	2.81483	7543.14	1.64451	7540.54	1.49626
	9.41864	0.01549	0.01236	-0.00307			24344.2	-0.56487	24443.4	0.95072	24375.6	0.90547			9.41864	0.22848	0.02266	0.0377			7629.49	0.99254	7468.36	0.84508	7553.3	2.8447	7547.12	1.65762	7544.52	1.50769
	9.44932	0.0165	0.01394	-0.00376			24345.1	-0.53834	24443.9	0.94958	24377.7	0.91062			9.44932	0.21952	0.03339	0.0442			7633.94	0.99243	7471.98	0.8432	7557.32	2.87561	7551.12	1.67073	7548.52	1.51916
	9.48	0.01745	0.01525	-0.00362			24346	-0.5074	24444.4	0.94896	24379.7	0.91558			9.48	0.20793	0.04393	0.05066			7638.41	0.99115	7475.62	0.84428	7561.36	2.90684	7555.14	1.68387	7552.54	1.53079
	9.51068	0.01832	0.01628	-0.00285			24347	-0.46305	24444.9	0.94821	24381.8	0.91951			9.51068	0.19423	0.0541	0.05683			7642.89	0.98885	7479.27	0.84546	7565.42	2.93829	7559.18	1.69718	7556.58	1.54264
	9.54136	0.0191	0.01707	-0.00194			24348	-0.40289	24445.4	0.94745	24383.9	0.92251			9.54136	0.17898	0.06379	0.0625			7647.4	0.9875	7482.95	0.84545	7569.49	2.96996	7563.23	1.71079	7560.64	1.55475
	9.57204	0.01979	0.01767	-0.00112			24349	-0.33294	24445.9	0.94777	24386.1	0.92479			9.57204	0.16276	0.07295	0.06754			7651.92	0.98687	7486.64	0.84444	7573.59	3.00176	7567.31	1.72476	7564.71	1.567
	9.60272	0.02041	0.01815	-0.000525163			24349.9	-0.2649	24446.4	0.9487	24388.2	0.92516			9.60272	0.14613	0.08153	0.07184			7656.46	0.98687	7490.36	0.84287	7577.7	3.03384	7571.4	1.73903	7568.81	1.57943
	9.6334	0.02095	0.01859	-0.000189063			24350.9	-0.19238	24446.9	0.94956	24390.4	0.92319			9.6334	0.12958	0.08954	0.0753			7661.03	0.98779	7494.09	0.8404	7581.83	3.06635	7575.52	1.75363	7572.92	1.59204
	9.66408	0.02141	0.01907	-0.000124063			24351.9	-0.12222	24447.4	0.9504	24392.6	0.92065			9.66408	0.11352	0.09698	0.07788			7665.61	0.98973	7497.84	0.8386	7585.99	3.09958	7579.65	1.7685	7577.05	1.60488
	9.69476	0.02181	0.01967	-0.000312363			24352.9	-0.05576	24447.9	0.95104	24394.8	0.91742			9.69476	0.09829	0.10387	0.07954			7670.21	0.99222	7501.61	0.83796	7590.16	3.13397	7583.8	1.78355	7581.21	1.61787
	9.72544	0.02214	0.02048	-0.000714563			24354	0.00584	24448.4	0.95167	24397	0.9127			9.72544	0.08411	0.11025	0.0803			7674.83	0.99477	7505.4	0.83611	7594.35	3.16878	7587.97	1.79878	7585.38	1.63096
	9.75612	0.02239	0.02155	-0.00127			24354.8	0.05627	24448.9	0.95125	24399.3	0.90627			9.75612	0.07112	0.11616	0.08019			7679.47	0.99714	7509.21	0.83417	7598.56	3.20395	7592.16	1.81425	7589.57	1.64424
	9.7868	0.02255	0.02292	-0.00191			24355.8	0.11208	24449.4	0.95084	24401.5	0.89833			9.7868	0.05943	0.12163	0.07928			7684.13	0.99825	7513.04	0.83216	7602.78	3.23946	7596.37	1.83006	7593.78	1.65757
	9.81748	0.0226	0.02462	-0.00254			24356.8	0.17097	24449.9	0.95035	24403.8	0.89127			9.81748	0.04918	0.12672	0.07767			7688.8	0.9991	7516.89	0.8315	7607.03	3.27528	7600.6	1.84614	7598	1.6711
	9.84816	0.02254	0.02662	-0.00303			24357.6	0.23062	24451.9	0.94756	24406.1	0.88485			9.84816	0.04069	0.13143	0.07552			7693.5	0.99864	7520.75	0.83	7611.3	3.31249	7604.85	1.86242	7602.25	1.6847
	9.87884	0.02233	0.02886	-0.00329			24358.7	0.30662	24453.8	0.94565	24408.4	0.88054			9.87884	0.03463	0.13582	0.07298			7698.21	0.99765	7524.64	0.82785	7615.58	3.35097	7609.11	1.87892	7606.52	1.69841
	9.90952	0.02197	0.03127	-0.00324			24359.6	0.38355	24455.8	0.95354	24410.8	0.88026			9.90952	0.03207	0.13987	0.07029			7702.95	0.99731	7528.54	0.82678	7619.89	3.39048	7613.4	1.89558	7610.8	1.71232
	9.9402	0.02144	0.03373	-0.00294			24360.6	0.47148	24457.9	0.95645	24413.2	0.88355			9.9402	0.03377	0.14361	0.06768			7707.7	0.99677	7532.47	0.82601	7624.21	3.4299	7617.7	1.9124	7615.11	1.72638
	9.97088	0.02074	0.03614	-0.00248			24361.6	0.54837	24459.9	0.9537	24415.5	0.88956			9.97088	0.03929	0.14703	0.06541			7712.47	0.99607	7536.41	0.82457	7628.55	3.46874	7622.03	1.92935	7619.43	1.74065
							24362.6	0.60712	24462	0.95977	24417.9	0.89517									7717.27	0.99495	7540.37	0.82327	7632.91	3.50717	7626.37	1.94642	7623.77	1.75506
							24363.6	0.65144	24464	0.96781	24420.4	0.89911									7722.07	0.99414	7544.35	0.82245	7637.29	3.54578	7630.73	1.96366	7628.13	1.76968
							24364.6	0.67781	24466.1	0.9687	24422.8	0.90254									7726.9	0.99424	7548.35	0.82254	7641.69	3.58464	7635.11	1.98105	7632.52	1.78456
							24365.5	0.69227	24468.2	0.96615	24425.2	0.90266									7731.75	0.99472	7552.37	0.82086	7646.11	3.62411	7639.51	1.99865	7636.91	1.7996
							24366.6	0.69881	24470.4	0.96631	24427.7	0.8997									7736.62	0.99553	7556.41	0.81942	7650.55	3.66399	7643.93	2.01646	7641.33	1.81471
							24367.5	0.70065	24472.5	0.96523	24430.2	0.89376									7741.5	0.99598	7560.46	0.81821	7655.01	3.70406	7648.37	2.03444	7645.77	1.8299
							24368.5	0.69869	24474.7	0.96539	24432.7	0.8876									7746.41	0.99667	7564.54	0.81706	7659.48	3.7442	7652.82	2.05255	7650.23	1.84513
							24369.5	0.6921	24476.9	0.96823	24435.3	0.88117									7751.33	0.99723	7568.63	0.81586	7663.98	3.78407	7657.3	2.07075	7654.7	1.86053
							24370.3	0.68123	24479.1	0.96701	24437.8	0.87408									7756.28	0.99665	7572.75	0.81545	7668.49	3.82291	7661.79	2.08913	7659.2	1.87604
							24371.2	0.66423	24481.3	0.95664	24440.4	0.86692									7761.24	0.99743	7576.88	0.81276	7673.03	3.86111	7666.31	2.10775	7663.71	1.89181
							24372.2	0.64239	24483.6	0.95057	24443	0.86026									7766.22	0.99698	7581.03	0.81268	7677.58	3.8992	7670.84	2.12656	7668.25	1.90773
							24373.2	0.62126	24485.8	0.95717	24445.6	0.85433									7771.22	0.9963	7585.2	0.81141	7682.15	3.93891	7675.39	2.14561	7672.8	1.92386
							24374.2	0.60625	24488.1	0.95617	24448.2	0.85009									7776.24	0.99604	7589.39	0.80934	7686.74	3.97531	7679.96	2.16478	7677.37	1.9401
							24375.2	0.59479	24490.4	0.94955	24450.9	0.84656									7781.28	0.99594	7593.6	0.80837	7691.35	4.01021	7684.55	2.184	7681.96	1.9565
							24376.1	0.59039	24492.7	0.95295	24453.5	0.84551									7786.34	0.99491	7597.83	0.80668	7695.98	4.04247	7689.16	2.20331	7686.57	1.97303
							24377	0.58931	24495.1	0.95708	24456.2	0.84702									7791.41	0.99211	7602.08	0.80572	7700.62	4.07728	7693.79	2.22283	7691.2	1.98967
							24378	0.59242	24497.5	0.95198	24458.9	0.85092									7796.51	0.99717	7606.34	0.80375	7705.29	4.11209	7698.44	2.24247	7695.84	2.00645
							24378.8	0.59911	24499.8	0.94928	24461.6	0.85469									7801.63	0.9979	7610.63	0.80239	7709.97	4.14581	7703.11	2.26213	7700.51	2.02337
							24379.8	0.61038	24502.2	0.95499	24464.4	0.85914									7806.76	0.99927	7614.93	0.80279	7714.68	4.17837	7707.79	2.28181	7705.19	2.0405
							24380.8	0.62654	24504.7	0.95111	24467.1	0.86321									7811.91	1.00038	7619.26	0.80108	7719.4	4.2108	7712.5	2.30166	7709.9	2.05781
							24381.9	0.64681	24507.1	0.95721	24469.9	0.86664									7817.08	1.00125	7623.6	0.80128	7724.15	4.2435	7717.22	2.32177	7714.62	2.07541
							24382.8	0.67	24509.5	0.9602	24472.7	0.86897									7822.27	1.00171	7627.96	0.80046	7728.91	4.27655	7721.96	2.34209	7719.37	2.09334
							24383.7	0.6939	24512	0.95441	24475.5	0.87077									7827.49	0.99928	7632.34	0.80077	7733.69	4.31032	7726.72	2.36246	7724.13	2.1116
							24384.6	0.72109	24514.5	0.95967	24478.4	0.87202									7832.72	1.00296	7636.74	0.79827	7738.49	4.34556	7731.5	2.38274	7728.91	2.12989
							24385.7	0.75143	24517	0.9576	24481.2	0.87216									7837.97	1.00401	7641.16	0.79615	7743.31	4.38256	7736.3	2.40297	7733.71	2.14812
							24386.6	0.77627	24519.6	0.95467	24484.1	0.87092									7843.23	1.00451	7645.6	0.79505	7748.14	4.42095	7741.12	2.42339	7738.53	2.1664
							24387.5	0.80137	24522.1	0.95611	24487	0.86963									7848.52	1.00506	7650.06	0.79229	7753	4.46108	7745.96	2.44407	7743.36	2.18484
							24388.6	0.82396	24524.7	0.95392	24489.9	0.86825									7853.82	1.00533	7654.53	0.78976	7757.88	4.50344	7750.82	2.46493	7748.22	2.20349
							24389.5	0.84031	24527.3	0.94903	24492.9	0.86684									7859.14	1.00563	7659.03	0.79046	7762.77	4.5475	7755.69	2.48597	7753.1	2.22229
							24390.6	0.84983	24529.9	0.94959	24495.8	0.86563									7864.5	1.00539	7663.54	0.78921	7767.69	4.59286	7760.59	2.50724	7757.99	2.24134
							24391.5	0.85066	24532.5	0.94232	24498.8	0.86416									7869.85	1.00558	7668.07	0.78835	7772.62	4.63924	7765.5	2.52891	7762.91	2.26068
							24392.5	0.84085	24535.2	0.93789	24501.8	0.86255									7875.23	1.00562	7672.62	0.78596	7777.57	4.68676	7770.43	2.55085	7767.84	2.28029
							24393.4	0.82211	24537.8	0.93847	24504.8	0.86149									7880.64	1.00589	7677.2	0.78433	7782.54	4.73632	7775.39	2.57307	7772.79	2.30016
							24394.4	0.79549	24540.5	0.93232	24507.8	0.85939									7886.06	1.00632	7681.79	0.78515	7787.53	4.78543	7780.36	2.59559	7777.76	2.32021
							24395.4	0.76042	24543.2	0.93299	24510.9	0.85699									7891.49	1.00657	7686.4	0.78424	7792.54	4.83642	7785.35	2.61839	7782.75	2.34033
							24396.4	0.72405	24545.9	0.93161	24513.9	0.85439									7896.95	1.00729	7691.02	0.78341	7797.57	4.88691	7790.36	2.64124	7787.76	2.36069
							24397.4	0.68398	24548.7	0.92509	24517	0.85338									7902.43	1.00743	7695.67	0.78315	7802.62	4.93894	7795.39	2.66415	7792.79	2.38141
							24398.4	0.65188	24551.4	0.92871	24520.1	0.85108									7907.92	1.00791	7700.34	0.78238	7807.68	4.99044	7800.43	2.68719	7797.84	2.40236
							24399.3	0.62553	24554.2	0.93016	24523.2	0.8475									7913.44	1.0084	7705.02	0.77544	7812.77	5.04238	7805.5	2.71053	7802.9	2.42334
							24400.4	0.60435	24557	0.92378	24526.4	0.84281									7918.98	1.00871	7709.73	0.78171	7817.87	5.09472	7810.58	2.73404	7807.99	2.4443
							24401.3	0.59141	24559.8	0.93065	24529.5	0.83796									7924.53	1.00968	7714.45	0.78125	7823	5.15131	7815.69	2.75771	7813.09	2.46547
							24402.4	0.58545	24562.7	0.92568	24532.7	0.8329									7930.1	1.01036	7719.19	0.77848	7828.14	5.20437	7820.81	2.78164	7818.22	2.48687
							24403.3	0.58634	24565.5	0.9284	24535.9	0.82814									7935.69	1.01102	7723.95	0.77851	7833.3	5.25528	7825.95	2.80568	7823.36	2.50845
							24404.3	0.59166	24568.4	0.93081	24539.1	0.82336									7941.3	1.01236	7728.73	0.77629	7838.48	5.30147	7831.12	2.82976	7828.52	2.53024
							24405.3	0.59987	24571.3	0.93252	24542.4	0.82011									7946.92	1.01367	7733.53	0.77523	7843.68	5.35018	7836.3	2.85386	7833.7	2.55222
							24406.3	0.61034	24574.2	0.93269	24545.6	0.81638									7952.58	1.01479	7738.35	0.77319	7848.9	5.40084	7841.5	2.87811	7838.9	2.57432
							24407.2	0.62098	24577.2	0.9341	24548.9	0.8111									7958.24	1.01583	7743.19	0.77237	7854.14	5.45141	7846.72	2.90251	7844.12	2.59647
							24408.2	0.63141	24580.1	0.93746	24552.2	0.80725									7963.93	1.01683	7748.05	0.77199	7859.39	5.50203	7851.95	2.92703	7849.36	2.61868
							24409.2	0.64136	24583.1	0.94178	24555.5	0.80365											7752.92	0.76899	7864.67	5.55254	7857.21	2.95165	7854.61	2.64102
							24410.2	0.651	24586.1	0.94007	24558.8	0.80094											7757.82	0.76795	7869.97	5.60308	7862.49	2.9764	7859.89	2.66348
							24411.2	0.65912	24589.1	0.94249	24562.2	0.79896											7762.73	0.76797	7875.28	5.65331	7867.78	3.00126	7865.19	2.68611
							24412.2	0.66513	24592.1	0.94059	24565.6	0.79777											7767.67	0.76655	7880.61	5.70333	7873.1	3.02623	7870.5	2.70884
							24413.2	0.67049	24595.2	0.94619	24569	0.79718											7772.62	0.78109	7885.96	5.75373	7878.43	3.05131	7875.83	2.73164
							24414.1	0.67403	24598.2	0.94223	24572.4	0.79598											7777.59	0.76522	7891.34	5.80485	7883.78	3.07651	7881.18	2.75453
							24415.2	0.67691	24601.3	0.93646	24575.8	0.79475											7782.58	0.76293	7896.73	5.85686	7889.15	3.10185	7886.56	2.77751
							24416.1	0.67938	24604.4	0.93724	24579.2	0.79278											7787.59	0.76156	7902.14	5.90969	7894.54	3.12732	7891.95	2.80058
							24417.1	0.68174	24607.5	0.93294	24582.7	0.79165											7792.62	0.76027	7907.56	5.96309	7899.95	3.15294	7897.36	2.82375
							24418	0.68506	24610.7	0.9289	24586.2	0.79185											7797.66	0.76085	7913.01	6.01757	7905.38	3.17871	7902.78	2.84703
							24419.1	0.69166	24613.8	0.92541	24589.7	0.79005											7802.73	0.75946	7918.48	6.07236	7910.83	3.20467	7908.23	2.87049
							24420.1	0.69977	24617	0.92361	24593.2	0.7877											7807.82	0.75837	7923.96	6.12717	7916.29	3.23084	7913.7	2.89409
							24420.9	0.70847	24620.2	0.91983	24596.8	0.78511											7812.92	0.75822	7929.47	6.18183	7921.78	3.2572	7919.18	2.91786
							24422	0.72219	24623.4	0.91806	24600.3	0.78245											7818.04	0.75735	7934.99	6.23674	7927.28	3.28381	7924.69	2.94175
							24423	0.738	24626.7	0.91511	24603.9	0.77876											7823.19	0.75568	7940.53	6.2924	7932.81	3.31065	7930.21	2.96579
							24423.9	0.75187	24629.9	0.9121	24607.5	0.77332											7828.35	0.75383	7946.1	6.34856	7938.35	3.33775	7935.75	2.99
							24424.8	0.76746	24633.2	0.90982	24611.1	0.76889											7833.53	0.75379	7951.68	6.4055	7943.91	3.36508	7941.32	3.01441
							24425.8	0.78229	24636.5	0.90429	24614.8	0.76371											7838.73	0.7539	7957.28	6.46319	7949.49	3.39264	7946.9	3.03904
							24426.8	0.79543	24639.8	0.90901	24618.4	0.75922											7843.95	0.75246	7962.89	6.5212	7955.09	3.4204	7952.5	3.06387
							24427.9	0.80439	24643.1	0.89998	24622.1	0.75391											7849.19	0.75004	7965.9	6.55226	7960.71	3.44832	7958.11	3.08889
							24428.8	0.80869	24646.5	0.91011	24625.8	0.74914											7854.44	0.74959			7963.66	3.46299	7962.67	3.10921
							24429.8	0.80869	24649.9	0.90563	24629.5	0.74443											7859.72	0.74918
							24430.8	0.80414	24653.3	0.91195	24633.2	0.74038											7865.01	0.74812
							24431.8	0.79525	24656.7	0.91379	24637	0.73771											7870.33	0.74643
							24432.8	0.78306	24660.1	0.91994	24640.8	0.73549											7875.66	0.74593
							24433.7	0.76999	24663.5	0.9188	24644.6	0.73362											7881.01	0.74455
							24434.7	0.75512	24667	0.91871	24648.4	0.73349											7886.38	0.74445
							24435.7	0.73872	24670.5	0.92208	24652.2	0.73292											7891.77	0.74411
							24436.8	0.72237	24674	0.92188	24656	0.73329											7897.18	0.74231
							24437.8	0.70671	24677.5	0.9243	24659.9	0.73225											7902.61	0.74177
							24438.8	0.69402	24681.1	0.91738	24663.8	0.73055											7908.06	0.74041
							24439.7	0.68299	24684.6	0.91678	24667.7	0.72912											7913.52	0.73918
							24440.6	0.67399	24688.2	0.915	24671.6	0.72694											7919.01	0.73837
							24441.7	0.66519	24691.8	0.91477	24675.6	0.72501											7924.51	0.73933
							24442.7	0.6594	24695.4	0.90945	24679.5	0.72037											7930.04	0.73441
							24443.7	0.65508	24699.1	0.91357	24683.5	0.71636											7935.58	0.73519
							24444.7	0.65211	24702.7	0.90796	24687.5	0.71095											7941.14	0.73879
							24445.7	0.65118	24706.4	0.90912	24691.5	0.70585											7946.72	0.73366
							24446.6	0.65128	24710.1	0.89888	24695.6	0.70037											7952.32	0.73344
							24447.6	0.65194	24713.8	0.90503	24699.6	0.69537											7957.94	0.73323
							24448.6	0.65391	24717.5	0.89906	24703.7	0.68963											7963.58	0.73276
							24449.6	0.65669	24721.3	0.89842	24707.8	0.68533											7969.24	0.73105
							24450.6	0.65953	24725.1	0.8955	24711.9	0.68075											7974.91	0.73045
							24451.5	0.66288	24728.9	0.89673	24716	0.67637											7980.61	0.72956
							24452.6	0.66642	24732.7	0.89248	24720.2	0.67256											7986.32	0.72816
							24453.5	0.67	24736.5	0.89671	24724.4	0.66912											7992.05	0.73544
							24454.6	0.67412	24740.3	0.89869	24728.6	0.66572											7997.81	0.72755
							24455.5	0.67794	24744.2	0.89449	24732.8	0.6636											8003.58	0.72624
							24456.5	0.68207	24748.1	0.89384	24737	0.66102											8009.37	0.72461
							24457.5	0.68633	24752	0.89945	24741.2	0.6586											8015.18	0.7241
							24458.5	0.69059	24755.9	0.89778	24745.5	0.65497											8021.01	0.72462
							24459.5	0.69455	24759.9	0.89525	24749.8	0.65294											8026.85	0.72144
							24460.5	0.69817	24763.8	0.89923	24754.1	0.65141											8032.72	0.72065
							24461.5	0.70219	24767.8	0.89773	24758.4	0.64868											8038.61	0.72162
							24462.5	0.70616	24771.8	0.90118	24762.8	0.64648											8044.51	0.72113
							24463.5	0.7098	24775.8	0.89815	24767.1	0.64285											8050.43	0.71796
							24464.5	0.71322	24779.9	0.90108	24771.5	0.63959											8056.38	0.71874
							24465.5	0.71666	24783.9	0.89815	24775.9	0.63636											8062.34	0.72468
							24466.5	0.72001	24788	0.89729	24780.3	0.63161											8068.32	0.71684
							24467.5	0.72376	24792.1	0.89425	24784.8	0.62773											8074.32	0.71582
							24468.4	0.72679	24796.2	0.89671	24789.2	0.62338											8080.34	0.7166
							24469.4	0.73008	24800.3	0.89021	24793.7	0.61896											8086.38	0.71549
							24470.5	0.73326	24804.5	0.88769	24798.2	0.6147											8092.43	0.71577
							24471.4	0.73569	24808.7	0.88607	24802.7	0.60946											8098.51	0.71374
							24472.5	0.73759	24812.9	0.8845	24807.2	0.60497											8104.6	0.71372
							24473.4	0.73888	24817.1	0.88376	24811.8	0.6											8110.72	0.71123
							24474.4	0.73909	24821.3	0.88263	24816.4	0.59578											8116.85	0.71088
							24475.4	0.73821	24825.5	0.88429	24820.9	0.59138											8123	0.71121
							24476.4	0.73646	24829.8	0.88074	24825.6	0.58666											8129.17	0.70837
							24477.4	0.73367	24834.1	0.88392	24830.2	0.5832											8135.36	0.70684
							24478.3	0.73018	24838.4	0.87831	24834.8	0.5808											8141.57	0.70916
							24479.2	0.726	24842.7	0.87785	24839.5	0.57773											8147.8	0.70796
							24480.1	0.72134	24847.1	0.88163	24844.2	0.57283											8154.05	0.70509
							24481.1	0.71593	24851.4	0.87963	24848.9	0.56881											8160.32	0.70624
							24482.2	0.70911	24855.8	0.87753	24853.6	0.56541											8166.6	0.7053
							24483.2	0.7026	24860.2	0.88415	24858.4	0.56315											8172.91	0.70263
							24484.1	0.6962	24864.6	0.87573	24863.1	0.56138											8179.23	0.70247
							24485.1	0.68955	24869.1	0.87877	24867.9	0.55953											8185.57	0.70451
							24486	0.68351	24873.5	0.87875	24872.7	0.55707											8191.94	0.70143
							24487	0.67787	24878	0.88166	24877.5	0.554											8198.32	0.69933
							24487.8	0.67295	24882.5	0.87799	24882.4	0.54898											8198.86	0.69832
							24488.8	0.66808	24887	0.88284	24887.2	0.54235
							24489.8	0.66422	24891.5	0.87919	24892.1	0.53681
							24490.7	0.66069	24896.1	0.87739	24897	0.5325
							24491.8	0.65831	24900.7	0.87804	24901.9	0.52742
							24492.7	0.6569	24905.2	0.8774	24906.8	0.52221
							24493.7	0.6556	24909.9	0.87737	24911.8	0.51604
							24494.8	0.65494	24914.5	0.87722	24916.8	0.51092
							24495.7	0.65554	24919.1	0.87484	24921.7	0.50518
							24496.8	0.6571	24923.8	0.87057	24926.8	0.5007
							24497.7	0.65894	24928.5	0.87051	24931.8	0.49713
							24498.7	0.66091	24933.2	0.86735	24936.8	0.4958
							24499.7	0.66353	24937.9	0.8709	24941.9	0.49391
							24500.7	0.66701	24942.7	0.86441	24947	0.49249
							24501.8	0.67111	24947.4	0.86419	24952.1	0.49227
							24502.7	0.6755	24952.2	0.86438	24957.2	0.49035
							24503.7	0.68019	24957	0.86501	24962.4	0.48863
							24504.7	0.68453	24961.8	0.86579	24967.5	0.48679
							24505.6	0.68858	24966.7	0.86467	24972.7	0.48328
							24506.7	0.69274	24971.5	0.86294	24977.9	0.48061
							24507.7	0.69731	24976.4	0.86442	24983.1	0.47785
							24508.7	0.70038	24981.3	0.86371	24988.4	0.47478
							24509.7	0.70352	24986.2	0.86426	24993.6	0.47011
							24510.6	0.70624	24991.1	0.8604	24998.9	0.46629
							24511.7	0.70838	24996.1	0.86123	25004.2	0.46273
							24512.6	0.71061	25001.1	0.85868	25009.5	0.45826
							24513.6	0.71168	25006	0.85413	25014.8	0.45539
							24514.7	0.71276	25011.1	0.85623	25020.2	0.45202
							24515.6	0.7134	25016.1	0.85818	25025.6	0.44758
							24516.7	0.71354	25021.1	0.8518	25030.9	0.4445
							24517.6	0.71373	25026.2	0.85268	25036.4	0.4422
							24518.6	0.71372	25031.3	0.85214	25041.8	0.43915
							24519.7	0.71345	25036.4	0.85137	25047.2	0.43542
							24520.6	0.71281	25041.5	0.84931	25052.7	0.43181
							24521.6	0.71252	25046.7	0.85188
							24522.5	0.71181	25051.8	0.85346
							24523.4	0.71088	25057	0.84662
							24524.5	0.70924	25062.2	0.84859
							24525.5	0.70774	25067.4	0.84384
							24526.5	0.70607	25072.7	0.84416
							24527.5	0.70426	25077.9	0.84359
							24528.5	0.70222	25083.2	0.84569
							24529.4	0.70034	25088.5	0.84193
							24530.2	0.69825	25091.3	0.84259
							24531.3	0.69607
							24532.3	0.69375
							24533.2	0.69187
							24534.3	0.69013
							24535.2	0.68874
							24536.2	0.68676
							24537.3	0.685
							24538.2	0.68344
							24539.3	0.68168
							24540.2	0.67923
							24541.1	0.67708
							24542.1	0.6747
							24543.1	0.67171
							24544	0.6688
							24544.8	0.66582
							24545.7	0.66312
							24546.6	0.66014
							24547.6	0.65708
							24548.6	0.65407
							24549.5	0.65169
							24550.5	0.64947
							24551.5	0.64703
							24552.5	0.64494
							24553.5	0.64326
							24554.3	0.64207
							24555.4	0.64058
							24556.4	0.6393
							24557.3	0.63828
							24558.4	0.63732
							24559.3	0.63672
							24560.3	0.63619
							24561.3	0.63528
							24562.3	0.63508
							24563.4	0.63514
							24564.4	0.63563
							24565.4	0.63632
							24566.4	0.63738
							24567.3	0.63897
							24568.3	0.64038
							24569.2	0.64232
							24570.2	0.64502
							24571.2	0.64755
							24572.2	0.65034
							24573.3	0.65329
							24574.2	0.65625
							24575.2	0.65927
							24576.3	0.66241
							24577.1	0.66481
							24578.1	0.66755
							24579	0.66984
							24579.8	0.67158
							24580.8	0.67336
							24581.8	0.6752
							24582.9	0.67758
							24584	0.67939
							24584.9	0.68063
							24586	0.68248
							24586.9	0.68372
							24587.8	0.68509
							24588.9	0.68655
							24590	0.68774
							24591	0.68831
							24591.9	0.68949
							24592.9	0.68966
							24593.9	0.69011
							24594.9	0.69032
							24596	0.69027
							24596.9	0.69017
							24597.9	0.69005
							24599	0.68958
							24599.9	0.68895
							24600.9	0.68782
							24601.9	0.68692
							24602.9	0.6855
							24603.8	0.68347
							24604.9	0.68109
							24606	0.67827
							24607	0.67547
							24608	0.67203
							24609	0.6684
							24609.8	0.6651
							24610.7	0.66123
							24611.8	0.65694
							24612.9	0.65276
							24613.8	0.64867
							24614.7	0.64541
							24615.7	0.64176
							24616.7	0.6385
							24617.7	0.63514
							24618.7	0.63202
							24619.6	0.62965
							24620.6	0.62719
							24621.5	0.62536
							24622.5	0.62321
							24623.5	0.62146
							24624.4	0.62021
							24625.4	0.61884
							24626.4	0.61774
							24627.4	0.61696
							24628.3	0.6164
							24629.3	0.61573
							24630.4	0.61521
							24631.4	0.61495
							24632.4	0.6147
							24633.4	0.61453
							24634.3	0.61451
							24635.3	0.61432
							24636.4	0.61397
							24637.3	0.61377
							24638.2	0.61342
							24639.2	0.61324
							24640.3	0.61297
							24641.3	0.61249
							24642.2	0.6123
							24643.2	0.61231
							24644.2	0.61236
							24645.2	0.61267
							24646.3	0.61307
							24647.4	0.61327
							24648.3	0.6144
							24649.2	0.61519
							24650.3	0.61641
							24651.3	0.61796
							24652.3	0.61945
							24653.3	0.62127
							24654.3	0.62367
							24655.4	0.62579
							24656.4	0.62777
							24657.2	0.62968
							24658.2	0.63177
							24659.2	0.63376
							24660.1	0.63571
							24661.1	0.63786
							24662	0.63956
							24663.1	0.64165
							24664.1	0.64323
							24665.1	0.64523
							24666.2	0.64707
							24667.1	0.64876
							24668.1	0.65045
							24669.1	0.65219
							24670.2	0.65353
							24671.2	0.65505
							24672.1	0.65613
							24673.1	0.65771
							24674	0.65859
							24675	0.6592
							24676	0.65967
							24677	0.66033
							24678.1	0.66049
							24679.1	0.66065
							24680.1	0.66016
							24681.1	0.65937
							24682.1	0.65865
							24683.1	0.65787
							24684.1	0.65669
							24685	0.65535
							24686	0.6537
							24686.9	0.65206
							24687.9	0.65032
							24689	0.64779
							24690	0.64606
							24691.1	0.64367
							24692	0.64122
							24693.1	0.63879
							24694.1	0.63563
							24695	0.63281
							24696	0.63
							24697	0.62727
							24698.1	0.62416
							24699.2	0.62113
							24700.1	0.61858
							24701.2	0.61561
							24702.1	0.61323
							24703.1	0.61114
							24704.1	0.60878
							24705.1	0.60676
							24706.2	0.60515
							24707.2	0.60395
							24708.2	0.60295
							24709.2	0.60165
							24710.2	0.60067
							24711.2	0.60009
							24712.2	0.59998
							24713.2	0.59924
							24714.3	0.59887
							24715.3	0.59892
							24716.3	0.59898
							24717.3	0.59879
							24718.2	0.59929
							24719.2	0.59944
							24720.2	0.5994
							24721.3	0.60022
							24722.3	0.60073
							24723.2	0.6011
							24724.1	0.60158
							24725	0.6018
							24726.1	0.60232
							24727.1	0.60255
							24728.2	0.6026
							24729.2	0.60288
							24730.1	0.60283
							24731.1	0.6026
							24732.1	0.60207
							24733.1	0.60179
							24734.2	0.60133
							24735.1	0.60081
							24736.1	0.60041
							24737	0.59966
							24738.1	0.59878
							24739.1	0.59827
							24739.9	0.59794
							24741	0.59756
							24742	0.5973
							24742.9	0.59761
							24744.1	0.59802
							24745.1	0.59865
							24746.1	0.59925
							24747.1	0.59979
							24748.1	0.60042
							24749.1	0.60123
							24750	0.60204
							24751.1	0.60326
							24752.1	0.60478
							24753.1	0.60548
							24754.2	0.60671
							24755.2	0.60815
							24756.3	0.6087
							24757.3	0.60967
							24758.2	0.61055
							24759.2	0.61122
							24760.2	0.61192
							24761.2	0.61315
							24762.3	0.61426
							24763.2	0.61486
							24764.3	0.61584
							24765.3	0.61686
							24766.3	0.61753
							24767.4	0.61801
							24768.3	0.61895
							24769.3	0.61945
							24770.3	0.62033
							24771.4	0.62062
							24772.5	0.62104
							24773.5	0.62162
							24774.4	0.62198
							24775.4	0.62243
							24776.5	0.62299
							24777.6	0.62328
							24778.6	0.62372
							24779.5	0.62383
							24780.5	0.62431
							24781.6	0.62431
							24782.7	0.62438
							24783.7	0.62419
							24784.7	0.62408
							24785.7	0.62396
							24786.7	0.62335
							24787.7	0.62251
							24788.6	0.62189
							24789.7	0.62094
							24790.8	0.62009
							24791.8	0.61863
							24792.8	0.61751
							24793.7	0.61612
							24794.7	0.6148
							24795.7	0.61292
							24796.8	0.61124
							24797.9	0.60884
							24798.8	0.60685
							24799.9	0.60469
							24800.9	0.60228
							24801.9	0.60027
							24803	0.59829
							24804	0.59564
							24805	0.59377
							24805.9	0.59163
							24807	0.58924
							24808	0.58746
							24809	0.58589
							24810.1	0.58435
							24811	0.58317
							24812	0.58188
							24813	0.58073
							24814	0.58026
							24815	0.57963
							24816	0.5796
							24817.1	0.57913
							24818.1	0.57916
							24819.1	0.57916
							24820.2	0.5796
							24821.1	0.5802
							24822.2	0.58028
							24823.2	0.58067
							24824.1	0.58092
							24825.1	0.58105
							24826	0.58138
							24827.1	0.58164
							24828.2	0.58169
							24829.2	0.58187
							24830.2	0.58207
							24831.1	0.58208
							24832.1	0.58237
							24833.2	0.58221
							24834.2	0.58208
							24835.3	0.58231
							24836.3	0.58216
							24837.3	0.58214
							24838.3	0.5825
							24839.3	0.58204
							24840.3	0.58238
							24841.3	0.58231
							24842.4	0.58253
							24843.4	0.58256
							24844.4	0.58283
							24845.5	0.58302
							24846.5	0.583
							24847.5	0.58317
							24848.6	0.58308
							24849.6	0.58362
							24850.6	0.58369
							24851.6	0.58389
							24852.7	0.58405
							24853.7	0.58449
							24854.7	0.58498
							24855.7	0.58496
							24856.7	0.58557
							24857.8	0.58608
							24858.8	0.58656
							24859.8	0.58681
							24861	0.58777
							24861.9	0.58792
							24862.9	0.58828
							24864	0.58887
							24864.9	0.58924
							24865.9	0.58963
							24867	0.58984
							24868.1	0.59026
							24869.1	0.5906
							24870	0.59073
							24871.1	0.59082
							24872.2	0.59116
							24873.2	0.59127
							24874.2	0.59138
							24875.2	0.59163
							24876.2	0.59172
							24877.2	0.59166
							24878.2	0.59179
							24879.3	0.59199
							24880.3	0.59206
							24881.4	0.59196
							24882.4	0.59221
							24883.4	0.59194
							24884.4	0.59188
							24885.4	0.59163
							24886.5	0.59171
							24887.5	0.59157
							24888.5	0.59108
							24889.5	0.59103
							24890.4	0.59062
							24891.4	0.59045
							24892.5	0.59003
							24893.5	0.58973
							24894.6	0.5891
							24895.5	0.58863
							24896.5	0.58831
							24897.6	0.5878
							24898.7	0.58714
							24899.8	0.58657
							24900.7	0.5858
							24901.7	0.58521
							24902.7	0.58478
							24903.7	0.5842
							24904.8	0.58364
							24905.8	0.58318
							24906.7	0.58258
							24907.7	0.58171
							24908.7	0.58099
							24909.7	0.58028
							24910.7	0.57973
							24911.8	0.57893
							24912.9	0.57835
							24913.9	0.57758
							24914.9	0.57683
							24915.9	0.57599
							24917	0.57527
							24918	0.57475
							24919	0.57394
							24920.1	0.57268
							24921	0.57192
							24922.1	0.57097
							24923.2	0.57041
							24924.2	0.56992
							24925.2	0.56915
							24926.2	0.56854
							24927.2	0.56787
							24928.2	0.56724
							24929.2	0.56693
							24930.3	0.56667
							24931.4	0.56635
							24932.5	0.56561
							24933.4	0.56516
							24934.3	0.56515
							24935.4	0.56504
							24936.4	0.56463
							24937.5	0.56458
							24938.6	0.56422
							24939.6	0.5638
							24940.4	0.56383
							24941.3	0.56376
							24942.4	0.5634
							24943.4	0.56328
							24944.4	0.56321
							24945.4	0.56306
							24946.4	0.56264
							24947.5	0.5625
							24948.6	0.56256
							24949.6	0.56222
							24950.6	0.56214
							24951.6	0.56208
							24952.7	0.56199
							24953.7	0.56194
							24954.7	0.56178
							24955.8	0.56204
							24956.8	0.56192
							24957.8	0.56173
							24958.8	0.56162
							24959.9	0.56189
							24961	0.56193
							24962	0.56213
							24963	0.56199
							24964	0.56218
							24965.1	0.56214
							24966.1	0.56214
							24967.1	0.5622
							24968.2	0.56216
							24969.2	0.56227
							24970.3	0.56243
							24971.3	0.56257
							24972.3	0.56249
							24973.4	0.56286
							24974.3	0.56318
							24975.3	0.56342
							24976.4	0.56323
							24977.5	0.56325
							24978.5	0.56389
							24979.5	0.56416
							24980.6	0.56447
							24981.6	0.56438
							24982.6	0.56488
							24983.7	0.56505
							24984.7	0.56524
							24985.7	0.56546
							24986.7	0.56556
							24987.7	0.56571
							24988.8	0.56569
							24989.7	0.56615
							24990.7	0.56652
							24991.8	0.56632
							24992.8	0.56651
							24993.8	0.56679
							24994.8	0.56667
							24995.9	0.56659
							24996.9	0.56661
							24998	0.56655
							24999.1	0.5664
							25000	0.56612
							25001.1	0.56603
							25002.2	0.56604
							25003.2	0.56534
							25004.2	0.56513
							25005.2	0.56511
							25006.2	0.56452
							25007.2	0.56416
							25008.3	0.56368
							25009.4	0.56336
							25010.4	0.56292
							25011.5	0.56235
							25012.5	0.56194
							25013.4	0.56184
							25014.5	0.56127
							25015.4	0.56114
							25016.4	0.56089
							25017.5	0.56044
							25018.4	0.56025
							25019.4	0.5598
							25020.4	0.55951
							25021.5	0.55926
							25022.5	0.55892
							25023.5	0.5587
							25024.6	0.55825
							25025.6	0.55796
							25026.6	0.55765
							25027.7	0.55759
							25028.6	0.55735
							25029.7	0.55694
							25030.8	0.55657
							25031.7	0.55616
							25032.7	0.55587
							25033.6	0.55585
							25034.6	0.55563
							25035.6	0.55526
							25036.7	0.55518
							25037.8	0.55482
							25038.8	0.55429
							25039.9	0.55401
							25040.9	0.55401
							25041.8	0.55366
							25042.8	0.55341
							25043.7	0.55293
							25044.8	0.55257
							25045.9	0.55192
							25047	0.55167
							25048	0.5511
							25048.9	0.55067
							25049.9	0.55049
							25050.8	0.55012
							25051.8	0.54947
							25052.9	0.54868
							25054	0.54815
							25055.1	0.54786
							25056.1	0.5475
							25057	0.5471
							25058	0.54683
							25059	0.54611
							25060.1	0.54572
							25061.1	0.54521
							25062.1	0.54495
							25063.2	0.54461
							25064.2	0.54424
							25065.3	0.54401
							25066.3	0.54382
							25067.4	0.54335
							25068.4	0.5431
							25069.4	0.54273
							25070.4	0.54243
							25071.5	0.5422
							25072.6	0.54198
							25073.7	0.54159
							25074.7	0.5413
							25075.7	0.5412
							25076.7	0.54123
							25077.8	0.54109
							25078.9	0.54091
							25079.8	0.54067
							25080.7	0.54073
							25081.8	0.54068
							25082.8	0.54061
							25083.9	0.54054
							25084.9	0.54071
							25085.9	0.54071
							25087	0.5407
							25088	0.54047

## Sheet: Fig. 4
Fig. 4c	R	chir_mag	fit	window	R	chir_re	fit	window		Fig. 4d	R	chir_mag	fit	window	R	chir_re	fit	window
	0	0.0176029	0.0680183	0	0	0.0176029	0.0680183	0			0	0.0681596	0.0322901	0	0	0.0681596	-0.0322901	0
	0.0306796	0.0178838	0.0687404	0	0.0306796	0.0157031	0.0683637	0			0.0306796	0.0667502	0.0501308	0	0.0306796	0.0665286	-0.0201859	0
	0.0613592	0.0187051	0.0711369	0	0.0613592	0.009861	0.0695759	0			0.0613592	0.0630855	0.0817735	0	0.0613592	0.0625377	0.0133963	0
	0.0920388	0.0200355	0.0756993	0	0.0920388	0.000165837	0.0718155	0			0.0920388	0.0590189	0.113544	0	0.0920388	0.0585978	0.0609248	0
	0.122718	0.0219164	0.0827128	0	0.122718	-0.0119236	0.0744114	0			0.122718	0.0578556	0.141907	0	0.122718	0.0578258	0.111876	0
	0.153398	0.0245422	0.0918649	0	0.153398	-0.0228123	0.0752725	0			0.153398	0.0631682	0.165171	0	0.153398	0.0629608	0.155232	0
	0.184078	0.0282736	0.102194	0	0.184078	-0.0273022	0.0711637	0			0.184078	0.0759985	0.18228	0	0.184078	0.0753091	0.18204	0
	0.214757	0.0335285	0.112317	0	0.214757	-0.020644	0.0589962	0			0.214757	0.0944736	0.192617	0	0.214757	0.0940264	0.18738	0
	0.245437	0.040587	0.120717	0	0.245437	-0.00134354	0.0376165	0			0.245437	0.115974	0.195976	0	0.245437	0.115962	0.171276	0
	0.276117	0.0494343	0.126006	0	0.276117	0.0267467	0.00911405	0			0.276117	0.138259	0.192574	0	0.276117	0.136141	0.138337	0
	0.306796	0.0597163	0.127183	0	0.306796	0.0544792	-0.0212816	0			0.306796	0.159528	0.18306	0	0.306796	0.148798	0.0962674	0
	0.337476	0.0707794	0.123944	0	0.337476	0.0701736	-0.0470285	0			0.337476	0.178291	0.168527	0	0.337476	0.148713	0.0536848	0
	0.368155	0.0817428	0.117159	0	0.368155	0.0643209	-0.0632306	0			0.368155	0.193296	0.150516	0	0.368155	0.13255	0.0178366	0
	0.398835	0.0915885	0.109578	0	0.398835	0.0343174	-0.0693851	0			0.398835	0.203511	0.131002	0	0.398835	0.0998412	-0.00714006	0
	0.429515	0.0992756	0.106411	0	0.429515	-0.0130343	-0.0704284	0			0.429515	0.208131	0.112292	0	0.429515	0.0534005	-0.0209507	0
	0.460194	0.103887	0.113792	0	0.460194	-0.0627831	-0.0752063	0			0.460194	0.206599	0.0966679	0	0.460194	-0.000953573	-0.0266678	0
	0.490874	0.104829	0.134077	0	0.490874	-0.0968143	-0.0926616	0			0.490874	0.198647	0.0855056	0	0.490874	-0.0552933	-0.0291896	0
	0.521553	0.10211	0.164133	0	0.521553	-0.100819	-0.127225	0			0.521553	0.184379	0.0781607	0	0.521553	-0.100892	-0.0330772	0
	0.552233	0.0967874	0.198749	0	0.552233	-0.0704494	-0.175517	0			0.552233	0.164464	0.0719531	0	0.552233	-0.129655	-0.0404062	0
	0.582913	0.0915957	0.233089	0	0.582913	-0.0139929	-0.22613	0			0.582913	0.140685	0.0640045	0	0.582913	-0.135382	-0.049293	0
	0.613592	0.091285	0.26314	0	0.613592	0.0497441	-0.263041	0			0.613592	0.117459	0.0546338	0	0.613592	-0.114634	-0.0536104	0
	0.644272	0.100826	0.285671	0	0.644272	0.0976905	-0.271543	0			0.644272	0.105003	0.0542069	0	0.644272	-0.0671141	-0.0441116	0
	0.674952	0.12162	0.298271	0	0.674952	0.110491	-0.244332	0			0.674952	0.117794	0.0803909	0	0.674952	0.00438494	-0.0108237	0
	0.705631	0.151159	0.299465	0	0.705631	0.0790903	-0.185064	0			0.705631	0.15898	0.133527	0	0.705631	0.0943095	0.0537745	0
	0.736311	0.185958	0.288889	0	0.736311	0.00743258	-0.107618	0			0.736311	0.221048	0.208091	0	0.736311	0.194744	0.151517	0
	0.76699	0.223184	0.267478	0	0.76699	-0.0894968	-0.0311506	0			0.76699	0.298732	0.301957	0	0.76699	0.295714	0.276065	0
	0.79767	0.260923	0.237723	0	0.79767	-0.191109	0.0271207	0			0.79767	0.390235	0.414286	0	0.79767	0.385341	0.411866	0
	0.82835	0.298149	0.204028	0	0.82835	-0.277589	0.0583085	0			0.82835	0.49543	0.544371	0	0.82835	0.449935	0.534998	0
	0.859029	0.334683	0.173166	0	0.859029	-0.334572	0.0646024	0			0.859029	0.614864	0.691308	0	0.859029	0.474262	0.615947	0
	0.889709	0.371099	0.153775	0	0.889709	-0.354578	0.0571509	0			0.889709	0.749272	0.853903	0	0.889709	0.442294	0.623986	0
	0.920388	0.408486	0.151816	0	0.920388	-0.335416	0.0501179	0			0.920388	0.899287	1.03067	0	0.920388	0.338682	0.532474	0
	0.951068	0.448045	0.164214	0	0.951068	-0.277279	0.0538293	0			0.951068	1.06524	1.21986	0	0.951068	0.151114	0.324207	0
	0.981748	0.490602	0.181911	0	0.981748	-0.180743	0.0704654	0			0.981748	1.24702	1.41948	0	0.981748	-0.126622	-0.00412657	0
	1.01243	0.536171	0.197866	1	1.01243	-0.047179	0.0945961	1			1.01243	1.44398	1.62737	1	1.01243	-0.491248	-0.439152	1
	1.04311	0.583732	0.210425	1	1.04311	0.118456	0.11842	1			1.04311	1.65483	1.84121	1	1.04311	-0.926996	-0.950255	1
	1.07379	0.631274	0.224099	1	1.07379	0.304079	0.138967	1			1.07379	1.87768	2.05859	1	1.07379	-1.4038	-1.49144	1
	1.10447	0.676044	0.248812	1	1.10447	0.488567	0.163046	1			1.10447	2.10998	2.27699	1	1.10447	-1.87751	-2.00552	1
	1.13515	0.714894	0.295042	1	1.13515	0.643373	0.206319	1			1.13515	2.34861	2.49388	1	1.13515	-2.29265	-2.43005	1
	1.16583	0.744628	0.36689	1	1.16583	0.738072	0.28546	1			1.16583	2.58989	2.70665	1	1.16583	-2.58793	-2.70455	1
	1.1965	0.762285	0.460783	1	1.1965	0.748403	0.406042	1			1.1965	2.82971	2.91269	1	1.1965	-2.70406	-2.77797	1
	1.22718	0.765324	0.568988	1	1.22718	0.664115	0.551796	1			1.22718	3.06361	3.10934	1	1.22718	-2.59299	-2.61565	1
	1.25786	0.7517	0.682309	1	1.25786	0.493821	0.68166	1			1.25786	3.28692	3.29392	1	1.25786	-2.22707	-2.20496	1
	1.28854	0.719846	0.791071	1	1.28854	0.265136	0.738708	1			1.28854	3.49484	3.46375	1	1.28854	-1.60653	-1.55891	1
	1.31922	0.66856	0.885464	1	1.31922	0.0200412	0.670242	1			1.31922	3.68264	3.61613	1	1.31922	-0.763771	-0.717036	1
	1.3499	0.596906	0.955833	1	1.3499	-0.193157	0.452659	1			1.3499	3.84578	3.74837	1	1.3499	0.23688	0.256513	1
	1.38058	0.504242	0.99301	1	1.38058	-0.329305	0.110881	1			1.38058	3.98	3.85783	1	1.38058	1.30437	1.27808	1
	1.41126	0.390968	0.988715	1	1.41126	-0.355698	-0.277961	1			1.41126	4.0815	3.94199	1	1.41126	2.33081	2.25232	1
	1.44194	0.262885	0.936014	1	1.44194	-0.260285	-0.602296	1			1.44194	4.14704	3.99845	1	1.44194	3.20498	3.08221	1
	1.47262	0.163605	0.829953	1	1.47262	-0.0582856	-0.752977	1			1.47262	4.17404	4.02503	1	1.47262	3.82734	3.6803	1
	1.5033	0.241392	0.668856	1	1.5033	0.203841	-0.668138	1			1.5033	4.16066	4.01987	1	1.5033	4.12454	3.97985	1
	1.53398	0.454422	0.459472	1	1.53398	0.449253	-0.369131	1			1.53398	4.10584	3.98147	1	1.53398	4.06074	3.94438	1
	1.56466	0.724978	0.257761	1	1.56466	0.579575	0.0292634	1			1.56466	4.00938	3.9088	1	1.56466	3.644	3.5741	1
	1.59534	1.03927	0.349373	1	1.59534	0.494265	0.344129	1			1.59534	3.87192	3.80134	1	1.59534	2.92633	2.90807	1
	1.62602	1.39343	0.707298	1	1.62602	0.12013	0.382663	1			1.62602	3.69497	3.65921	1	1.62602	1.99722	2.02107	1
	1.6567	1.78419	1.15095	1	1.6567	-0.554379	0.0173085	1			1.6567	3.48083	3.48316	1	1.6567	0.971505	1.0154	1
	1.68738	2.20702	1.64483	1	1.68738	-1.45068	-0.747945	1			1.68738	3.23256	3.27467	1	1.68738	-0.0267508	0.00813956	1
	1.71806	2.65569	2.17337	1	1.71806	-2.39084	-1.74713	1			1.71806	2.95397	3.03593	1	1.71806	-0.881775	-0.884452	1
	1.74874	3.12213	2.72313	1	1.74874	-3.11912	-2.67596	1			1.74874	2.64949	2.76991	1	1.74874	-1.50236	-1.56316	1
	1.77942	3.59656	3.28031	1	1.77942	-3.35769	-3.17089	1			1.77942	2.32416	2.48037	1	1.77942	-1.83434	-1.96025	1
	1.8101	4.0677	3.83044	1	1.8101	-2.88804	-2.92452	1			1.8101	1.98371	2.17195	1	1.8101	-1.86729	-2.04953	1
	1.84078	4.52306	4.35846	1	1.84078	-1.63641	-1.80251	1			1.84078	1.63468	1.85034	1	1.84078	-1.63458	-1.85034	1
	1.87146	4.94938	4.84911	1	1.87146	0.265636	0.0788568	1			1.87146	1.28523	1.52287	1	1.87146	-1.20676	-1.42446	1
	1.90214	5.33306	5.28728	1	1.90214	2.47339	2.34699	1			1.90214	0.947576	1.19996	1	1.90214	-0.679494	-0.86609	1
	1.93282	5.66065	5.65856	1	1.93282	4.48869	4.4512	1			1.93282	0.64729	0.899532	1	1.93282	-0.157974	-0.286545	1
	1.9635	5.91947	5.94979	1	1.9635	5.7811	5.80943	1			1.9635	0.456981	0.66003	1	1.9635	0.259636	0.204062	1
	1.99418	6.09821	6.1497	1	1.99418	5.94125	5.98295	1			1.99418	0.497998	0.560061	1	1.99418	0.497222	0.515038	1
	2.02485	6.18766	6.24956	1	2.02485	4.82052	4.82503	1			2.02485	0.711396	0.651292	1	2.02485	0.511921	0.59011	1
	2.05553	6.18145	6.24403	1	2.05553	2.60835	2.55241	1			2.05553	0.971825	0.85831	1	2.05553	0.299925	0.416642	1
	2.08621	6.07702	6.13195	1	2.08621	-0.18705	-0.290282	1			2.08621	1.23256	1.1009	1	2.08621	-0.103833	0.0274079	1
	2.11689	5.87669	5.91743	1	2.11689	-2.86021	-2.97062	1			2.11689	1.47793	1.34359	1	2.11689	-0.631865	-0.505359	1
	2.14757	5.589	5.61112	1	2.14757	-4.70384	-4.77607	1			2.14757	1.70122	1.57142	1	2.14757	-1.1951	-1.08262	1
	2.17825	5.23065	5.23208	1	2.17825	-5.22143	-5.22758	1			2.17825	1.89903	1.77715	1	2.17825	-1.69688	-1.59566	1
	2.20893	4.82907	4.81027	1	2.20893	-4.28945	-4.23212	1			2.20893	2.06961	1.95695	1	2.20893	-2.04784	-1.94466	1
	2.23961	4.42561	4.38981	1	2.23961	-2.21256	-2.12266	1			2.23961	2.21226	2.10886	1	2.23961	-2.1795	-2.05561	1
	2.27029	4.07797	4.03125	1	2.27029	0.353155	0.43167	1			2.27029	2.32699	2.2322	1	2.27029	-2.05461	-1.89257	1
	2.30097	3.85622	3.80685	1	2.30097	2.59141	2.62211	1			2.30097	2.41446	2.32721	1	2.30097	-1.67292	-1.4635	1
	2.33165	3.82355	3.77947	1	2.33165	3.77507	3.745	1			2.33165	2.47577	2.39487	1	2.33165	-1.07153	-0.81868	1
	2.36233	4.00438	3.96947	1	2.36233	3.49539	3.41937	1			2.36233	2.51249	2.4368	1	2.36233	-0.31997	-0.0423665	1
	2.39301	4.36936	4.34202	1	2.39301	1.7968	1.70863	1			2.39301	2.52651	2.45505	1	2.39301	0.489404	0.760795	1
	2.42369	4.85493	4.83032	1	2.42369	-0.828618	-0.893126	1			2.42369	2.51999	2.45206	1	2.42369	1.25416	1.48211	1
	2.45437	5.39241	5.3654	1	2.45437	-3.58742	-3.60718	1			2.45437	2.49533	2.43047	1	2.45437	1.87606	2.02527	1
	2.48505	5.92316	5.89004	1	2.48505	-5.62653	-5.60405	1			2.48505	2.45509	2.3931	1	2.48505	2.2748	2.32021	1
	2.51573	6.40155	6.36057	1	2.51573	-6.29385	-6.25238	1			2.51573	2.40192	2.34276	1	2.51573	2.39934	2.33251	1
	2.54641	6.79349	6.74489	1	2.54641	-5.33501	-5.30609	1			2.54641	2.33851	2.28222	1	2.54641	2.23526	2.06712	1
	2.57709	7.07462	7.02037	1	2.57709	-2.9652	-2.97293	1			2.57709	2.26756	2.2141	1	2.57709	1.80703	1.56625	1
	2.60777	7.22894	7.17235	1	2.60777	0.203796	0.154119	1			2.60777	2.19164	2.14081	1	2.60777	1.17481	0.902108	1
	2.63845	7.24797	7.19318	1	2.63845	3.35423	3.27783	1			2.63845	2.11324	2.06451	1	2.63845	0.426218	0.165899	1
	2.66913	7.12997	7.08144	1	2.66913	5.70688	5.63119	1			2.66913	2.03461	1.98706	1	2.66913	-0.335975	-0.545181	1
	2.69981	6.87938	6.84134	1	2.69981	6.74109	6.69182	1			2.69981	1.95775	1.91002	1	2.69981	-1.00837	-1.14107	1
	2.73049	6.50603	6.48203	1	2.73049	6.32388	6.31238	1			2.73049	1.88433	1.83463	1	2.73049	-1.50174	-1.55037	1
	2.76117	6.0244	6.01684	1	2.76117	4.71457	4.73264	1			2.76117	1.81567	1.76186	1	2.76117	-1.75376	-1.72895	1
	2.79184	5.45264	5.46251	1	2.79184	2.45309	2.47761	1			2.79184	1.75268	1.69243	1	2.79184	-1.73798	-1.66475	1
	2.82252	4.81155	4.83825	1	2.82252	0.176379	0.181293	1			2.82252	1.69585	1.62684	1	2.82252	-1.46729	-1.3783	1
	2.8532	4.12354	4.16487	1	2.8532	-1.57371	-1.60385	1			2.8532	1.64526	1.56541	1	2.8532	-0.991597	-0.919166	1
	2.88388	3.4115	3.46383	1	2.88388	-2.49086	-2.55253	1			2.88388	1.60065	1.50837	1	2.88388	-0.389793	-0.358704	1
	2.91456	2.6978	2.75635	1	2.91456	-2.55569	-2.62724	1			2.91456	1.5614	1.45585	1	2.91456	0.242717	0.219861	1
	2.94524	2.0033	2.06264	1	2.94524	-1.9932	-2.04458	1			2.94524	1.52666	1.40794	1	2.94524	0.808934	0.732921	1
	2.97592	1.34656	1.4013	1	2.97592	-1.16212	-1.16902	1			2.97592	1.49543	1.36471	1	2.97592	1.2253	1.10808	1
	3.0066	0.743237	0.789677	1	3.0066	-0.42054	-0.376218	1			3.0066	1.46656	1.32617	1	3.0066	1.43439	1.29436	1
	3.03728	0.206806	0.25513	1	3.03728	-0.0138462	0.0666763	1			3.03728	1.43889	1.2923	1	3.03728	1.41323	1.26956	1
	3.06796	0.262526	0.287492	1	3.06796	-0.0173841	0.0680606	1			3.06796	1.41129	1.26301	1	3.06796	1.17577	1.0436	1
	3.09864	0.647633	0.681693	1	3.09864	-0.343387	-0.288049	1			3.09864	1.38264	1.23808	1	3.09864	0.769421	0.657215	1
	3.12932	0.954414	1.00931	1	3.12932	-0.799386	-0.799162	1			3.12932	1.35195	1.21712	1	3.12932	0.266005	0.175755	1
	3.16	1.1844	1.26045	1	3.16	-1.17047	-1.2315	1			3.16	1.31832	1.19959	1	3.16	-0.250962	-0.320934	1
	3.19068	1.34266	1.43687	1	3.19068	-1.29465	-1.40399	1			3.19068	1.28099	1.18474	1	3.19068	-0.700541	-0.75134	1
	3.22136	1.43669	1.5437	1	3.22136	-1.10834	-1.24174	1			3.22136	1.23935	1.17168	1	3.22136	-1.01762	-1.0457	1
	3.25204	1.47564	1.58826	1	3.25204	-0.652967	-0.786279	1			3.25204	1.19295	1.15937	1	3.25204	-1.16288	-1.15775	1
	3.28272	1.46978	1.57935	1	3.28272	-0.0481513	-0.166143	1			3.28272	1.14154	1.14671	1	3.28272	-1.12778	-1.0727	1
	3.3134	1.42984	1.52663	1	3.3134	0.553494	0.455644	1			3.3134	1.08504	1.13259	1	3.3134	-0.933986	-0.809805	1
	3.34408	1.36652	1.4401	1	3.34408	1.0125	0.935902	1			3.34408	1.02358	1.11596	1	3.34408	-0.627404	-0.41888	1
	3.37476	1.29007	1.32956	1	3.37476	1.2361	1.18936	1			3.37476	0.957459	1.0959	1	3.37476	-0.268353	0.0287504	1
	3.40544	1.20999	1.20419	1	3.40544	1.19311	1.2014	1			3.40544	0.887163	1.07166	1	3.40544	0.0802474	0.453376	1
	3.43612	1.13474	1.07214	1	3.43612	0.911532	1.01687	1			3.43612	0.813333	1.04271	1	3.43612	0.364305	0.781643	1
	3.4668	1.07144	0.94027	1	3.4668	0.464471	0.714164	1			3.4668	0.73674	1.00875	1	3.4668	0.547466	0.960083	1
	3.49748	1.02534	0.813926	1	3.49748	-0.0489816	0.376642	1			3.49748	0.65825	0.969718	1	3.49748	0.615968	0.964776	1
	3.52816	0.999261	0.696855	1	3.52816	-0.523239	0.0712465	1			3.52816	0.578786	0.925799	1	3.52816	0.578746	0.805169	1
	3.55884	0.993099	0.59122	1	3.55884	-0.86399	-0.161122	1			3.55884	0.499282	0.877398	1	3.55884	0.463083	0.521266	1
	3.58952	1.00385	0.497767	1	3.58952	-1.00371	-0.304553	1			3.58952	0.420643	0.82512	1	3.58952	0.307005	0.174756	1
	3.62019	1.02629	0.416139	1	3.62019	-0.914167	-0.361122	1			3.62019	0.343709	0.769737	1	3.62019	0.150166	-0.164082	1
	3.65087	1.05395	0.345332	1	3.65087	-0.613961	-0.343265	1			3.65087	0.269238	0.712157	1	3.65087	0.0252543	-0.43093	1
	3.68155	1.08006	0.284262	1	3.68155	-0.167872	-0.268903	1			3.68155	0.197935	0.653393	1	3.68155	-0.0483278	-0.580356	1
	3.71223	1.09824	0.232353	1	3.71223	0.324392	-0.159685	1			3.71223	0.130699	0.59454	1	3.71223	-0.0672842	-0.594378	1
	3.74291	1.10282	0.190082	1	3.74291	0.74998	-0.0404428	1			3.74291	0.070153	0.53676	1	3.74291	-0.0433695	-0.484874	1
	3.77359	1.08919	0.159259	1	3.77359	1.01113	0.0626221	1			3.77359	0.0373606	0.481281	1	3.77359	0.00108029	-0.289425	1
	3.80427	1.05389	0.142316	1	3.80427	1.05218	0.126255	1			3.80427	0.0727192	0.429424	1	3.80427	0.0398245	-0.0616294	1
	3.83495	0.994734	0.139771	1	3.83495	0.876506	0.136126	1			3.83495	0.124611	0.382622	1	3.83495	0.0499651	0.141827	1
	3.86563	0.910887	0.148183	1	3.86563	0.54659	0.0919492	1			3.86563	0.176659	0.342437	1	3.86563	0.018058	0.274349	1
	3.89631	0.802877	0.162024	1	3.89631	0.165555	0.00891545	1			3.89631	0.227066	0.310484	1	3.89631	-0.0562989	0.309826	1
	3.92699	0.672573	0.176588	1	3.92699	-0.154918	-0.0860748	1			3.92699	0.27547	0.288181	1	3.92699	-0.160175	0.247883	1
	3.95767	0.523163	0.188822	1	3.95767	-0.330179	-0.162657	1			3.95767	0.321682	0.2763	1	3.95767	-0.270311	0.112851	1
	3.98835	0.359266	0.196974	1	3.98835	-0.329615	-0.196901	1			3.98835	0.365447	0.274515	1	3.98835	-0.358676	-0.0531874	1
	4.01903	0.188518	0.200162	0	4.01903	-0.185473	-0.179113	0			4.01903	0.406386	0.281342	0	4.01903	-0.399243	-0.201513	0
	4.04971	0.0644446	0.198096	0	4.04971	0.0199318	-0.116537	0			4.04971	0.443993	0.294575	0	4.04971	-0.374415	-0.28932	0
	4.08039	0.195241	0.190915	0	4.08039	0.184364	-0.0299727	0			4.08039	0.477661	0.311906	0	4.08039	-0.279624	-0.2906	0
	4.11107	0.36346	0.179079	0	4.11107	0.222637	0.0542081	0			4.11107	0.506727	0.331321	0	4.11107	-0.125039	-0.202723	0
	4.14175	0.522324	0.163296	0	4.14175	0.0972969	0.113391	0			4.14175	0.530521	0.351253	0	4.14175	0.065994	-0.0470833	0
	4.17243	0.663943	0.144454	0	4.17243	-0.167824	0.135804	0			4.17243	0.548414	0.37056	0	4.17243	0.261457	0.136323	0
	4.20311	0.783058	0.123565	0	4.20311	-0.495853	0.122908	0			4.20311	0.559873	0.388466	0	4.20311	0.427101	0.299076	0
	4.23379	0.875625	0.101701	0	4.23379	-0.783716	0.0867134	0			4.23379	0.564499	0.404501	0	4.23379	0.533427	0.396722	0
	4.26447	0.938726	0.0799349	0	4.26447	-0.937785	0.043712	0			4.26447	0.562063	0.418455	0	4.26447	0.561699	0.40032	0
	4.29515	0.970614	0.0592836	0	4.29515	-0.905588	0.00824726	0			4.29515	0.552535	0.430339	0	4.29515	0.507691	0.304231	0
	4.32583	0.970745	0.0406484	0	4.32583	-0.692573	-0.0119873	0			4.32583	0.536098	0.440358	0	4.32583	0.382419	0.128151	0
	4.35651	0.939783	0.0247714	0	4.35651	-0.35856	-0.0169057	0			4.35651	0.513162	0.448869	0	4.35651	0.209738	-0.0871908	0
	4.38719	0.879566	0.0122542	0	4.38719	0.00412365	-0.0117334	0			4.38719	0.484363	0.456338	0	4.38719	0.02137	-0.289709	0
	4.41786	0.793057	0.00438961	0	4.41786	0.302459	-0.00310639	0			4.41786	0.450565	0.463286	0	4.41786	-0.149529	-0.428702	0
	4.44854	0.684311	0.00593295	0	4.44854	0.473004	0.00435068	0			4.44854	0.412855	0.470219	0	4.44854	-0.274879	-0.467533	0
	4.47922	0.558605	0.00982892	0	4.47922	0.500245	0.00945945	0			4.47922	0.372545	0.477572	0	4.47922	-0.33691	-0.393121	0
	4.5099	0.423155	0.0136653	0	4.5099	0.417389	0.0136325	0			4.5099	0.331174	0.485646	0	4.5099	-0.331075	-0.219827	0
	4.54058	0.290403	0.0187036	0	4.54058	0.290387	0.0186225	0			4.54058	0.290532	0.494577	0	4.54058	-0.266127	0.0133345	0
	4.57126	0.19329	0.0255494	0	4.57126	0.191763	0.0243832	0			4.57126	0.252674	0.504327	0	4.57126	-0.16149	0.251596	0
	4.60194	0.203433	0.0338297	0	4.60194	0.173931	0.0283368	0			4.60194	0.219888	0.514701	0	4.60194	-0.0425874	0.437397	0
	4.63262	0.305793	0.0427142	0	4.63262	0.251199	0.0264734	0			4.63262	0.194466	0.525391	0	4.63262	0.0647536	0.524306	0
	4.6633	0.430809	0.0512866	0	4.6633	0.396035	0.0156671	0			4.6633	0.178068	0.536026	0	4.6633	0.139614	0.488529	0
	4.69398	0.55293	0.058695	0	4.69398	0.549961	-0.00408206	0			4.69398	0.170773	0.546237	0	4.69398	0.16988	0.335165	0
	4.72466	0.663321	0.0642189	0	4.72466	0.644493	-0.0287618	0			4.72466	0.170647	0.555694	0	4.72466	0.153994	0.0975958	0
	4.75534	0.757789	0.0673107	0	4.75534	0.624624	-0.0514206	0			4.75534	0.174507	0.564154	0	4.75534	0.100317	-0.169947	0
	4.78602	0.834076	0.0676226	0	4.78602	0.467136	-0.0648191	0			4.78602	0.179166	0.571472	0	4.78602	0.024407	-0.404964	0
	4.8167	0.891088	0.0650203	0	4.8167	0.188397	-0.0644766	0			4.8167	0.182162	0.577614	0	4.8167	-0.0550455	-0.551452	0
	4.84738	0.928572	0.0595832	0	4.84738	-0.15999	-0.050699	0			4.84738	0.181878	0.582642	0	4.84738	-0.120631	-0.573333	0
	4.87806	0.946927	0.0515907	0	4.87806	-0.505456	-0.0286207	0			4.87806	0.177402	0.586697	0	4.87806	-0.159973	-0.463325	0
	4.90874	0.947051	0.0414976	0	4.90874	-0.773855	-0.00619627	0			4.90874	0.168361	0.58997	0	4.90874	-0.168024	-0.245054	0
	4.93942	0.930205	0.0299032	0	4.93942	-0.908311	0.00899351	0			4.93942	0.154781	0.592666	0	4.93942	-0.147478	0.0321436	0
	4.9701	0.897899	0.0175427	0	4.9701	-0.882733	0.0127357	0			4.9701	0.136989	0.594976	0	4.9701	-0.10736	0.304574	0
	5.00078	0.851803	0.00574691	0	5.00078	-0.707194	0.00570205	0			5.00078	0.115543	0.597049	0	5.00078	-0.0602243	0.509035	0
	5.03146	0.7937	0.00836271	0	5.03146	-0.424628	-0.00710866	0			5.03146	0.091169	0.598975	0	5.03146	-0.0187455	0.597661	0
	5.06214	0.725491	0.0188092	0	5.06214	-0.100259	-0.018685	0			5.06214	0.0647329	0.600778	0	5.06214	0.0074621	0.549236	0
	5.09282	0.649283	0.0278481	0	5.09282	0.193563	-0.023014	0			5.09282	0.0372612	0.60242	0	5.09282	0.0140365	0.37429	0
	5.1235	0.567605	0.0347884	0	5.1235	0.39387	-0.0174891	0			5.1235	0.0110932	0.603816	0	5.1235	0.00259618	0.112739	0
	5.15418	0.483875	0.0393266	0	5.15418	0.461569	-0.0037466	0			5.15418	0.0201397	0.604853	0	5.15418	-0.0200947	-0.175367	0
	5.18486	0.403359	0.0413508	0	5.18486	0.390919	0.0133047	0			5.18486	0.0452819	0.605413	0	5.18486	-0.0442404	-0.423825	0
	5.21553	0.334961	0.040917	0	5.21553	0.211659	0.0277174	0			5.21553	0.0686326	0.60539	0	5.21553	-0.0598233	-0.57568	0
	5.24621	0.292988	0.0382311	0	5.24621	-0.0173262	0.0349699	0			5.24621	0.0890626	0.604709	0	5.24621	-0.0593779	-0.59643	0
	5.27689	0.292388	0.0336254	0	5.27689	-0.222183	0.0336227	0			5.27689	0.105937	0.603333	0	5.27689	-0.0400299	-0.481919	0
	5.30757	0.333861	0.0275286	0	5.30757	-0.333464	0.0255633	0			5.30757	0.11882	0.601262	0	5.30757	-0.00430406	-0.259117	0
	5.33825	0.402992	0.0204344	0	5.33825	-0.30613	0.0148869	0			5.33825	0.127457	0.598532	0	5.33825	0.0404804	0.0203578	0
	5.36893	0.485021	0.0128823	0	5.36893	-0.134616	0.00602463	0			5.36893	0.131782	0.595201	0	5.36893	0.084056	0.2924	0
	5.39961	0.57038	0.00557463	0	5.39961	0.142104	0.0019719	0			5.39961	0.131934	0.591335	0	5.39961	0.115821	0.495348	0
	5.43029	0.653199	0.0034102	0	5.43029	0.44827	0.00332386	0			5.43029	0.128273	0.586996	0	5.43029	0.127567	0.584157	0
	5.46097	0.729599	0.00908539	0	5.46097	0.691076	0.008397	0			5.46097	0.121412	0.582227	0	5.46097	0.115638	0.540523	0
	5.49165	0.796812	0.0143208	0	5.49165	0.787597	0.0142299	0			5.49165	0.112273	0.577042	0	5.49165	0.0819902	0.376638	0
	5.52233	0.852785	0.0183878	0	5.52233	0.691141	0.0179256	0			5.52233	0.102173	0.571423	0	5.52233	0.033894	0.131814	0
	5.55301	0.896012	0.0211549	0	5.55301	0.408537	0.0177466	0			5.55301	0.0929212	0.565316	0	5.55301	-0.0176755	-0.137106	0
	5.58369	0.925457	0.0226284	0	5.58369	0.00200241	0.0135748	0			5.58369	0.0867512	0.558641	0	5.58369	-0.060565	-0.369187	0
	5.61437	0.940534	0.0229033	0	5.61437	-0.426256	0.00668179	0			5.61437	0.0857352	0.5513	0	5.61437	-0.0842994	-0.513462	0
	5.64505	0.941083	0.0221364	0	5.64505	-0.762917	-0.00095957	0			5.64505	0.0906534	0.543184	0	5.64505	-0.0825924	-0.540323	0
	5.67573	0.927363	0.0205205	0	5.67573	-0.91736	-0.00745816	0			5.67573	0.100497	0.53419	0	5.67573	-0.0549167	-0.447654	0
	5.70641	0.900045	0.01826	0	5.70641	-0.84968	-0.0115737	0			5.70641	0.1133	0.52423	0	5.70641	-0.00676076	-0.260406	0
	5.73709	0.860195	0.0155521	0	5.73709	-0.583564	-0.0129322	0			5.73709	0.127149	0.513238	0	5.73709	0.051497	-0.0239358	0
	5.76777	0.809273	0.0125783	0	5.76777	-0.19936	-0.0119294	0			5.76777	0.140567	0.501177	0	5.76777	0.106847	0.207153	0
	5.79845	0.749126	0.00952143	0	5.79845	0.190833	-0.00946491	0			5.79845	0.152516	0.488041	0	5.79845	0.146529	0.381888	0
	5.82913	0.682006	0.00664776	0	5.82913	0.478135	-0.00664725	0			5.82913	0.162304	0.473856	0	5.82913	0.160886	0.464449	0
	5.85981	0.610619	0.00462277	0	5.85981	0.590494	-0.00453941	0			5.85981	0.169517	0.458674	0	5.85981	0.145546	0.441666	0
	5.89049	0.538227	0.00476925	0	5.89049	0.513851	-0.00394231	0			5.89049	0.173971	0.442568	0	5.89049	0.102443	0.324913	0
	5.92117	0.468813	0.006843	0	5.92117	0.294016	-0.00519763	0			5.92117	0.175682	0.425627	0	5.92117	0.0394555	0.146174	0
	5.95185	0.407273	0.0094704	0	5.95185	0.0189409	-0.00803103	0			5.95185	0.174845	0.407949	0	5.95185	-0.0312515	-0.0505057	0
	5.98253	0.359337	0.0120301	0	5.98253	-0.212219	-0.0115145	0			5.98253	0.171815	0.389632	0	5.98253	-0.0958158	-0.219953	0
	6.0132	0.330469	0.0142473	0	6.0132	-0.322499	-0.0142409	0			6.0132	0.167085	0.370771	0	6.0132	-0.141612	-0.326441	0
	6.04388	0.323216	0.0159501	0	6.04388	-0.281635	-0.0147427	0			6.04388	0.161257	0.351455	0	6.04388	-0.159897	-0.351411	0
	6.07456	0.334948	0.0170221	0	6.07456	-0.113725	-0.0120609	0			6.07456	0.154993	0.331762	0	6.07456	-0.147587	-0.296631	0
	6.10524	0.35914	0.0174024	0	6.10524	0.113854	-0.00625309	0			6.10524	0.148958	0.311765	0	6.10524	-0.107813	-0.182282	0
	6.13592	0.388788	0.0170982	0	6.13592	0.315655	0.00141064	0			6.13592	0.143729	0.291532	0	6.13592	-0.0491367	-0.0407351	0
	6.1666	0.418456	0.0162007	0	6.1666	0.418201	0.00872817	0			6.1666	0.139702	0.27113	0	6.1666	0.0163482	0.0921997	0
	6.19728	0.444543	0.0149034	0	6.19728	0.38435	0.0132924	0			6.19728	0.137011	0.250637	0	6.19728	0.0756135	0.186258	0
	6.22796	0.464891	0.0135176	0	6.22796	0.224003	0.0134174	0			6.22796	0.1355	0.230145	0	6.22796	0.117402	0.223677	0
	6.25864	0.47835	0.012456	0	6.25864	-0.0116621	0.00888459	0			6.25864	0.13477	0.209777	0	6.25864	0.134462	0.202521	0
	6.28932	0.484473	0.0121061	0	6.28932	-0.249368	0.00115943	0			6.28932	0.13427	0.189692	0	6.28932	0.124855	0.135763	0
	6.32	0.483304	0.0125795	0	6.32	-0.418873	-0.00706762	0			6.32	0.133407	0.170105	0	6.32	0.0920743	0.0466252	0
	6.35068	0.475229	0.0136057	0	6.35068	-0.47512	-0.0128746	0			6.35068	0.131638	0.151301	0	6.35068	0.0440222	-0.0383752	0
	6.38136	0.460869	0.0147311	0	6.38136	-0.41021	-0.0142425	0			6.38136	0.128526	0.133662	0	6.38136	-0.0089045	-0.0967384	0
	6.41204	0.440998	0.0155427	0	6.41204	-0.252181	-0.0108506	0			6.41204	0.123765	0.11769	0	6.41204	-0.05615	-0.115692	0
	6.44272	0.416484	0.0157465	0	6.44272	-0.0523753	-0.00417898	0			6.44272	0.11719	0.104026	0	6.44272	-0.0892338	-0.0948856	0
	6.4734	0.388246	0.0151692	0	6.4734	0.133063	0.00314043	0			6.4734	0.108766	0.0934144	0	6.4734	-0.103397	-0.0455125	0
	6.50408	0.357223	0.0137441	0	6.50408	0.260671	0.00845312	0			6.50408	0.0985812	0.0865555	0	6.50408	-0.0983297	0.0137083	0
	6.53476	0.324363	0.0115006	0	6.53476	0.310427	0.0101985	0			6.53476	0.0868238	0.083805	0	6.53476	-0.0778678	0.062435	0
	6.56544	0.290617	0.00856162	0	6.56544	0.287222	0.00852227	0			6.56544	0.0737714	0.0849018	0	6.56544	-0.0487832	0.0847678	0
	6.59612	0.25695	0.00518748	0	6.59612	0.214097	0.00511477	0			6.59612	0.0597764	0.0890109	0	6.59612	-0.0189929	0.0737753	0
	6.6268	0.224344	0.00240517	0	6.6268	0.121039	0.00235429	0			6.6268	0.0452661	0.0950656	0	6.6268	0.00437551	0.0332625	0
	6.65748	0.193807	0.00411727	0	6.65748	0.0341089	0.00214902	0			6.65748	0.0307963	0.102094	0	6.65748	0.0166044	-0.0236393	0
	6.68816	0.166347	0.00773145	0	6.68816	-0.0313351	0.00500874	0			6.68816	0.0174295	0.109355	0	6.68816	0.0163346	-0.0785815	0
	6.71884	0.142905	0.0112245	0	6.71884	-0.071773	0.00977255	0			6.71884	0.0100003	0.116336	0	6.71884	0.00564946	-0.11358	0
	6.74952	0.124171	0.0142034	0	6.74952	-0.0919689	0.014119	0			6.74952	0.0167058	0.122705	0	6.74952	-0.0106841	-0.116449	0
	6.7802	0.110305	0.0164627	0	6.7802	-0.0993505	0.0156282	0			6.7802	0.0273835	0.128262	0	6.7802	-0.0266008	-0.0845227	0
	6.81087	0.100666	0.0178784	0	6.81087	-0.0992654	0.0129141	0			6.81087	0.0374298	0.132905	0	6.81087	-0.0363892	-0.0255992	0
	6.84155	0.0938456	0.0183996	0	6.84155	-0.0930762	0.00631338	0			6.84155	0.0459941	0.136598	0	6.84155	-0.0361997	0.0441726	0
	6.87223	0.0880823	0.0180483	0	6.87223	-0.0793731	-0.0021806	0			6.87223	0.0527702	0.139361	0	6.87223	-0.0250408	0.104875	0
	6.90291	0.0817694	0.0169209	0	6.90291	-0.0570225	-0.00971072	0			6.90291	0.0576253	0.141258	0	6.90291	-0.00503041	0.138579	0
	6.93359	0.0737564	0.0151883	0	6.93359	-0.0280116	-0.0137254	0			6.93359	0.0605371	0.142394	0	6.93359	0.0191516	0.134647	0
	6.96427	0.063419	0.0131	0	6.96427	0.00165195	-0.0130131	0			6.96427	0.061582	0.142912	0	6.96427	0.0414653	0.0930421	0
	6.99495	0.0506345	0.0109941	0	6.99495	0.0236079	-0.00816032	0			6.99495	0.0609402	0.142996	0	6.99495	0.056069	0.0246677	0
	7.02563	0.0358443	0.0093001	0	7.02563	0.0306403	-0.00125682	0			7.02563	0.0589102	0.142876	0	7.02563	0.0588486	-0.0514404	0
	7.05631	0.0209309	0.00843875	0	7.05631	0.020316	0.00499881	0			7.05631	0.0559366	0.142824	0	7.05631	0.0485423	-0.113345	0
	7.08699	0.0160141	0.00851413	0	7.08699	-0.00305423	0.00838677	0			7.08699	0.0526477	0.143151	0	7.08699	0.0271768	-0.142453	0
	7.11767	0.0300931	0.0091605	0	7.11767	-0.0292252	0.00798079	0			7.11767	0.04988	0.144194	0	7.11767	-0.000299441	-0.12902	0
	7.14835	0.0495344	0.00987351	0	7.14835	-0.0454759	0.0043701	0			7.14835	0.0486123	0.146293	0	7.14835	-0.0271168	-0.0753526	0
	7.17903	0.0697154	0.0102983	0	7.17903	-0.0414289	-0.000753533	0			7.17903	0.0497045	0.149758	0	7.17903	-0.0462682	0.00431063	0
	7.20971	0.0893605	0.0102573	0	7.20971	-0.0133362	-0.00540902	0			7.20971	0.0535187	0.154833	0	7.20971	-0.0522104	0.0873172	0
	7.24039	0.107768	0.00970392	0	7.24039	0.0338755	-0.00815214	0			7.24039	0.0597853	0.161671	0	7.24039	-0.0422823	0.148685	0
	7.27107	0.124464	0.00868632	0	7.27107	0.0876396	-0.00855976	0			7.27107	0.0678535	0.170327	0	7.27107	-0.0174981	0.168157	0
	7.30175	0.139135	0.00732745	0	7.30175	0.13153	-0.00720521	0			7.30175	0.0770109	0.180758	0	7.30175	0.0174896	0.13631	0
	7.33243	0.151612	0.00582036	0	7.33243	0.150459	-0.00520456	0			7.33243	0.0866414	0.192852	0	7.33243	0.0552721	0.0579609	0
	7.36311	0.161855	0.00444408	0	7.36311	0.135521	-0.00359992	0			7.36311	0.0962533	0.206457	0	7.36311	0.0872373	-0.048213	0
	7.39379	0.169934	0.00357344	0	7.39379	0.0869189	-0.00289078	0			7.39379	0.105462	0.221399	0	7.39379	0.105459	-0.15393	0
	7.42447	0.176005	0.00345447	0	7.42447	0.0141518	-0.00291754	0			7.42447	0.113967	0.237513	0	7.42447	0.104506	-0.228504	0
	7.45515	0.180284	0.00380093	0	7.45515	-0.066452	-0.00310685	0			7.45515	0.121534	0.254646	0	7.45515	0.0827663	-0.247181	0
	7.48583	0.183017	0.00411777	0	7.48583	-0.135984	-0.00290567	0			7.48583	0.127986	0.272668	0	7.48583	0.0429757	-0.198428	0
	7.51651	0.184452	0.00411159	0	7.51651	-0.177739	-0.00214946	0			7.51651	0.133194	0.291469	0	7.51651	-0.00818593	-0.0881429	0
	7.54719	0.184815	0.00368413	0	7.54719	-0.181312	-0.00116329	0			7.54719	0.137074	0.310958	0	7.54719	-0.0613619	0.0605225	0
	7.57787	0.184287	0.00290684	0	7.57787	-0.145106	-0.000548188	0			7.57787	0.139586	0.331052	0	7.57787	-0.106397	0.211951	0
	7.60854	0.182996	0.00220314	0	7.60854	-0.0768059	-0.000777887	0			7.60854	0.140731	0.351674	0	7.60854	-0.134432	0.326477	0
	7.63922	0.181011	0.00262939	0	7.63922	0.00819559	-0.00183388	0			7.63922	0.140551	0.372742	0	7.63922	-0.139769	0.370454	0
	7.6699	0.178354	0.00427124	0	7.6699	0.0901174	-0.00309069	0			7.6699	0.139128	0.394166	0	7.6699	-0.121102	0.325447	0
	7.70058	0.175016	0.00638105	0	7.70058	0.149259	-0.00353695	0			7.70058	0.136584	0.415843	0	7.70058	-0.0818525	0.194134	0
	7.73126	0.170993	0.00858581	0	7.73126	0.170789	-0.0022468	0			7.73126	0.133077	0.437657	0	7.73126	-0.0295193	0.00120444	0
	7.76194	0.166327	0.0106796	0	7.76194	0.148815	0.00111618	0			7.76194	0.128806	0.459478	0	7.76194	0.0258236	-0.211257	0
	7.79262	0.161165	0.012515	0	7.79262	0.0886263	0.00600794	0			7.79262	0.123999	0.481165	0	7.79262	0.0735669	-0.393056	0
	7.8233	0.155823	0.0139841	0	7.8233	0.00622459	0.0110827	0			7.8233	0.118914	0.502573	0	7.8233	0.10472	-0.497754	0
	7.85398	0.150844	0.0150186	0	7.85398	-0.0752109	0.0146341	0			7.85398	0.113828	0.523556	0	7.85398	0.113728	-0.494314	0
	7.88466	0.147036	0.0155928	0	7.88466	-0.131387	0.0152286	0			7.88466	0.10902	0.54397	0	7.88466	0.099566	-0.375611	0
	7.91534	0.145421	0.0157262	0	7.91534	-0.144043	0.0122762	0			7.91534	0.104756	0.563686	0	7.91534	0.0658981	-0.161575	0
	7.94602	0.147053	0.0154843	0	7.94602	-0.10707	0.00630563	0			7.94602	0.101256	0.582585	0	7.94602	0.0202556	0.104072	0
	7.9767	0.152711	0.0149776	0	7.9767	-0.0294897	-0.00116238	0			7.9767	0.0986692	0.600567	0	7.9767	-0.0275683	0.362971	0
	8.00738	0.162601	0.0143573	0	8.00738	0.066109	-0.00809056	0			8.00738	0.0970491	0.617552	0	8.00738	-0.0675736	0.555219	0
	8.03806	0.176273	0.0138022	0	8.03806	0.14967	-0.0125643	0			8.03806	0.0963445	0.633479	0	8.03806	-0.0916181	0.633408	0
	8.06874	0.192762	0.0134916	0	8.06874	0.192734	-0.013363	0			8.06874	0.0964098	0.648303	0	8.06874	-0.0950607	0.574281	0
	8.09942	0.210835	0.0135598	0	8.09942	0.177682	-0.0102789	0			8.09942	0.097032	0.661997	0	8.09942	-0.0776437	0.385147	0
	8.1301	0.229185	0.0140551	0	8.1301	0.104027	-0.00411304	0			8.1301	0.0979649	0.674547	0	8.1301	-0.0434439	0.103345	0
	8.16078	0.246553	0.0149331	0	8.16078	-0.010555	0.00360388	0			8.16078	0.0989605	0.685947	0	8.16078	8.20402e-05	-0.211332	0
	8.19146	0.261789	0.0160921	0	8.19146	-0.135099	0.0110362	0			8.19146	0.0997926	0.696198	0	8.19146	0.0437355	-0.489674	0
	8.22214	0.273885	0.0174172	0	8.22214	-0.234717	0.0164712	0			8.22214	0.10027	0.705303	0	8.22214	0.0785394	-0.668652	0
	8.25282	0.282001	0.0188076	0	8.25282	-0.28141	0.0186503	0			8.25282	0.100245	0.713268	0	8.25282	0.0976024	-0.705978	0
	8.2835	0.285487	0.0201828	0	8.2835	-0.262687	0.016968	0			8.2835	0.0996077	0.720094	0	8.2835	0.0974932	-0.590218	0
	8.31418	0.283896	0.0214795	0	8.31418	-0.185079	0.0115514	0			8.31418	0.0982922	0.725781	0	8.31418	0.0788441	-0.344023	0
	8.34486	0.276999	0.0226451	0	8.34486	-0.0713912	0.0032476	0			8.34486	0.0962667	0.730326	0	8.34486	0.0460785	-0.0195953	0
	8.37554	0.264798	0.0236332	0	8.37554	0.04721	-0.00647454	0			8.37554	0.0935318	0.733725	0	8.37554	0.00634404	0.312675	0
	8.40621	0.247532	0.0244025	0	8.40621	0.141413	-0.0157244	0			8.40621	0.0901171	0.735972	0	8.40621	-0.0320959	0.579865	0
	8.43689	0.22569	0.0249189	0	8.43689	0.192659	-0.0225096	0			8.43689	0.0860776	0.737061	0	8.43689	-0.0616499	0.722925	0
	8.46757	0.200036	0.02516	0	8.46757	0.197728	-0.025159	0			8.46757	0.0814924	0.736988	0	8.46757	-0.0769754	0.710045	0
	8.49825	0.171681	0.0251209	0	8.49825	0.167707	-0.0227732	0			8.49825	0.0764635	0.735754	0	8.49825	-0.0760104	0.543924	0
	8.52893	0.142265	0.0248199	0	8.52893	0.12214	-0.0155707	0			8.52893	0.0711168	0.733364	0	8.52893	-0.0602553	0.261221	0
	8.55961	0.114423	0.0243022	0	8.55961	0.0808356	-0.00498866	0			8.55961	0.0656037	0.729828	0	8.55961	-0.0342695	-0.0756798	0
	8.59029	0.0927283	0.0236413	0	8.59029	0.0565244	0.00655451	0			8.59029	0.0601039	0.725166	0	8.59029	-0.00452208	-0.39272	0
	8.62097	0.0839959	0.0229345	0	8.62097	0.0509661	0.0162233	0			8.62097	0.0548288	0.719404	0	8.62097	0.0221269	-0.620815	0
	8.65165	0.0920941	0.022292	0	8.65165	0.0556339	0.0215216	0			8.65165	0.0500204	0.712576	0	8.65165	0.0399652	-0.711275	0
	8.68233	0.112411	0.0218177	0	8.68233	0.0563028	0.0210201	0			8.68233	0.0459403	0.704725	0	8.68233	0.045643	-0.646495	0
	8.71301	0.138098	0.0215842	0	8.71301	0.0394796	0.0148155	0			8.71301	0.0428373	0.695901	0	8.71301	0.0388053	-0.443517	0
	8.74369	0.164923	0.0216109	0	8.74369	-0.0018683	0.00455574	0			8.74369	0.0408879	0.686163	0	8.74369	0.0220191	-0.149704	0
	8.77437	0.190731	0.0218568	0	8.77437	-0.065307	-0.00699877	0			8.77437	0.0401274	0.675572	0	8.77437	3.99293e-05	0.168371	0
	8.80505	0.214441	0.0222316	0	8.80505	-0.139459	-0.0167527	0			8.80505	0.0404159	0.664199	0	8.80505	-0.0213929	0.440221	0
	8.83573	0.235543	0.0226189	0	8.83573	-0.207503	-0.0221534	0			8.83573	0.0414713	0.652114	0	8.83573	-0.0369399	0.607339	0
	8.86641	0.253875	0.0229006	0	8.86641	-0.252141	-0.0218963	0			8.86641	0.0429484	0.639394	0	8.86641	-0.0428989	0.636085	0
	8.89709	0.269504	0.0229752	0	8.89709	-0.260294	-0.0162472	0			8.89709	0.0445111	0.626115	0	8.89709	-0.038014	0.52464	0
	8.92777	0.282638	0.0227678	0	8.92777	-0.226203	-0.00689594	0			8.92777	0.0458726	0.612355	0	8.92777	-0.0236822	0.302582	0
	8.95845	0.29356	0.0222334	0	8.95845	-0.152454	0.00359027	0			8.95845	0.0468074	0.598193	0	8.95845	-0.00352656	0.0233281	0
	8.98913	0.302556	0.0213573	0	8.98913	-0.0491654	0.0125287	0			8.98913	0.0471491	0.583706	0	8.98913	0.0175465	-0.248661	0
	9.01981	0.309862	0.0201519	0	9.01981	0.0679867	0.0178599	0			9.01981	0.0467847	0.568973	0	9.01981	0.0345687	-0.452842	0
	9.05049	0.315615	0.0186542	0	9.05049	0.180304	0.018651	0			9.05049	0.0456492	0.554073	0	9.05049	0.0437131	-0.546228	0
	9.08117	0.319826	0.0169216	0	9.08117	0.268831	0.0152418	0			9.08117	0.043723	0.539088	0	9.08117	0.043194	-0.512588	0
	9.11185	0.322379	0.0150291	0	9.11185	0.317291	0.00902539	0			9.11185	0.0410333	0.5241	0	9.11185	0.0336507	-0.365225	0
	9.14253	0.323046	0.0130675	0	9.14253	0.315131	0.00196316	0			9.14253	0.03766	0.509196	0	9.14253	0.0179336	-0.142867	0
	9.17321	0.32152	0.0111431	0	9.17321	0.260306	-0.00400423	0			9.17321	0.0337531	0.494465	0	9.17321	0.000351205	0.100175	0
	9.20388	0.317462	0.00937935	0	9.20388	0.161	-0.00747617	0			9.20388	0.0295683	0.48	0	9.20388	-0.0144331	0.307112	0
	9.23456	0.310542	0.00791553	0	9.23456	0.0353294	-0.00790736	0			9.23456	0.0255389	0.465899	0	9.23456	-0.0225847	0.431906	0
	9.26524	0.300483	0.00688757	0	9.26524	-0.0916612	-0.00565525	0			9.26524	0.0223818	0.45226	0	9.26524	-0.0220713	0.449537	0
	9.29592	0.287091	0.00636752	0	9.29592	-0.193545	-0.00177489	0			9.29592	0.0210873	0.439179	0	9.29592	-0.0131898	0.361005	0
	9.3266	0.270277	0.00629119	0	9.3266	-0.249383	0.00235625	0			9.3266	0.0224044	0.426751	0	9.3266	0.00148418	0.192083	0
	9.35728	0.250073	0.00647576	0	9.35728	-0.24983	0.00546291	0			9.35728	0.0261497	0.415063	0	9.35728	0.0177161	-0.0136855	0
	9.38796	0.226627	0.0067227	0	9.38796	-0.200226	0.00672269	0			9.38796	0.0315045	0.404188	0	9.38796	0.0306564	-0.205904	0
	9.41864	0.20021	0.00688749	0	9.41864	-0.11918	0.00595	0			9.41864	0.0376991	0.394187	0	9.41864	0.0360598	-0.339451	0
	9.44932	0.1712	0.00688818	0	9.44932	-0.0326795	0.00357598	0			9.44932	0.0442034	0.385099	0	9.44932	0.0313874	-0.384935	0
	9.48	0.140081	0.0066913	0	9.48	0.0345241	0.000449257	0			9.48	0.0506628	0.376939	0	9.48	0.0165229	-0.335053	0
	9.51068	0.107457	0.006298	0	9.51068	0.0672536	-0.00246513	0			9.51068	0.0568253	0.3697	0	9.51068	-0.00607879	-0.205502	0
	9.54136	0.0741556	0.00573475	0	9.54136	0.0648205	-0.00438635	0			9.54136	0.0625013	0.36335	0	9.54136	-0.0318575	-0.0304239	0
	9.57204	0.0419337	0.00504784	0	9.57204	0.0404817	-0.00492391	0			9.57204	0.0675434	0.357831	0	9.57204	-0.0551347	0.146375	0
	9.60272	0.0212379	0.00430124	0	9.60272	0.0154334	-0.00413524	0			9.60272	0.0718379	0.353069	0	9.60272	-0.0704003	0.282179	0
	9.6334	0.0393574	0.00357872	0	9.6334	0.00952137	-0.00243578	0			9.6334	0.075301	0.348971	0	9.6334	-0.0736058	0.345495	0
	9.66408	0.0698974	0.00298951	0	9.66408	0.0322923	-0.000414104	0			9.66408	0.0778778	0.345432	0	9.66408	-0.0631627	0.323171	0
	9.69476	0.100912	0.00266119	0	9.69476	0.0780662	0.00136889	0			9.69476	0.079543	0.342344	0	9.69476	-0.040408	0.222927	0
	9.72544	0.130724	0.00267603	0	9.72544	0.127274	0.00252317	0			9.72544	0.0803015	0.339593	0	9.72544	-0.00941695	0.0708402	0
	9.75612	0.158788	0.00299306	0	9.75612	0.153875	0.0028772	0			9.75612	0.0801902	0.337072	0	9.75612	0.0238091	-0.0954283	0
	9.7868	0.18485	0.00350272	0	9.7868	0.136179	0.00243854	0			9.7868	0.0792793	0.334679	0	9.7868	0.0526086	-0.235933	0
	9.81748	0.208799	0.00412413	0	9.81748	0.0668859	0.00131369	0			9.81748	0.077674	0.332322	0	9.81748	0.0711022	-0.317967	0
	9.84816	0.230614	0.00482112	0	9.84816	-0.0417893	-0.000356355	0			9.84816	0.0755161	0.329917	0	9.84816	0.0754926	-0.32356	0
	9.87884	0.250323	0.00557961	0	9.87884	-0.160276	-0.00240768	0			9.87884	0.0729842	0.327395	0	9.87884	0.0649263	-0.253241	0
	9.90952	0.267972	0.00638693	0	9.90952	-0.250751	-0.00461492	0			9.90952	0.0702917	0.324696	0	9.90952	0.0417217	-0.12532	0
	9.9402	0.283587	0.00722086	0	9.9402	-0.28012	-0.00664249	0			9.9402	0.067681	0.321772	0	9.9402	0.010904	0.0289881	0
	9.97088	0.297144	0.00804668	0	9.97088	-0.232199	-0.00804099	0			9.97088	0.0654085	0.318583	0	9.97088	-0.0208584	0.173284	0

## Sheet: Fig. 5
Fig. 5a		Converion (%)	Conversion error bar (%)	Selectivity (%)	Selectivity error bar (%)		Fig. 5b	T	Converion (%)	Conversion error bar (%)	Selectivity (%)	Selectivity error bar (%)		Fig. 5c		Converion (%)	Conversion error bar (%)	Selectivity (%)	Selectivity error bar (%)
	Fe3O4-H	0	0	0	0			30	0	0	0	0			1	100	10	85.1	8.5
	Pd	100	10	0	0			40	0.83333	0.08	100	10			8	100	10	85.6291	8.5
	Pd-Fe3O4-A	25.6	2.56	100	10			50	0.92283	0.09	100	10			15	100	10	81.8397	8.2
	Pd-Fe3O4-H	100	10	85.1	8.51			60	10.5399	1	100	10			22	100	10	80.8175	8.1
								70	64.9805	6.5	97.0258	9.7			29	100	10	79.1119	8
								80	100	10	85.1	8.51			36	100	10	77.6745	7.8
															43	100	10	77.3143	7.7
															50	100	10	76.7908	7.7
															57	100	10	76.0708	7.6
															64	98.219	9.82	75.448	7.55

## Sheet: Fig. 6
Fig. 6a	Energy Transfer (cm-1)	bulk PdHx	Energy Transfer (cm-1)	Pd-Fe3O4-H
	-15.9093	0.00223	-15.9093	0.02872
	-15.4657	0.00222	-15.4657	0.02955
	-15.0221	0.00228	-15.0221	0.03111
	-14.5785	0.00236	-14.5785	0.03241
	-14.1349	0.00247	-14.1349	0.03573
	-13.6913	0.00271	-13.6913	0.03752
	-13.2477	0.00299	-13.2477	0.04098
	-12.8041	0.00334	-12.8041	0.04537
	-12.3604	0.00376	-12.3604	0.04527
	-11.9168	0.00417	-11.9168	0.04227
	-11.4732	0.00464	-11.4732	0.04057
	-11.0296	0.00509	-11.0296	0.03864
	-10.586	0.00556	-10.586	0.03681
	-10.1424	0.00615	-10.1424	0.03647
	-9.69882	0.0068	-9.69882	0.04788
	-9.25521	0.00761	-9.25521	0.04859
	-8.81161	0.00862	-8.81161	0.05074
	-8.368	0.00981	-8.368	0.06745
	-7.9244	0.01154	-7.9244	0.09465
	-7.48079	0.01392	-7.48079	0.12744
	-7.03719	0.01711	-7.03719	0.17316
	-6.59358	0.0217	-6.59358	0.2362
	-6.14998	0.02817	-6.14998	0.32016
	-5.70637	0.0374	-5.70637	0.42496
	-5.26277	0.05126	-5.26277	0.58625
	-4.81916	0.07377	-4.81916	0.84824
	-4.37556	0.11427	-4.37556	1.37497
	-3.93195	0.20215	-3.93195	2.53041
	-3.48835	0.43747	-3.48835	5.43209
	-3.04474	1.05361	-3.04474	12.1643
	-2.60114	2.34562	-2.60114	24.8692
	-2.15753	4.33931	-2.15753	43.2346
	-1.71393	6.39447	-1.71393	61.486
	-1.27032	7.7122	-1.27032	72.9304
	-0.82672	8.21052	-0.82672	77.2217
	-0.38311	8.31673	-0.38311	77.8326
	0.06049	8.28537	0.06049	76.9369
	0.5041	8.09276	0.5041	74.2745
	0.9477	7.51399	0.9477	67.7365
	1.39131	6.25101	1.39131	55.1322
	1.83491	4.27487	1.83491	36.8196
	2.27852	2.22581	2.27852	18.5308
	2.72212	0.90313	2.72212	6.96487
	3.16573	0.38806	3.16573	2.38891
	3.60933	0.24565	3.60933	1.20904
	4.05294	0.19266	4.05294	0.89431
	4.49654	0.1527	4.49654	0.59405
	4.94015	0.1171	4.94015	0.30922
	5.38375	0.08807	5.38375	0.08847
	5.82736	0.06809	5.82736	-0.10398
	6.27096	0.05631	6.27096	-0.23362
	6.71457	0.05039	6.71457	-0.33204
	7.15817	0.04687	7.15817	-0.36174
	7.60178	0.0443	7.60178	-0.39521
	8.04538	0.04151	8.04538	-0.42833
	8.48899	0.03845	8.48899	-0.46625
	8.93259	0.03523	8.93259	-0.49668
	9.3762	0.03205	9.3762	-0.50529
	9.8198	0.02891	9.8198	-0.52374
	10.2634	0.02608	10.2634	-0.54586
	10.707	0.02345	10.707	-0.57694
	11.1506	0.02106	11.1506	-0.60284
	11.5942	0.01877	11.5942	-0.62472
	12.0378	0.01689	12.0378	-0.64356
	12.4814	0.01533	12.4814	-0.66053
	12.925	0.01399	12.925	-0.6741
	13.3686	0.01283	13.3686	-0.68302
	13.8122	0.01201	13.8122	-0.69926
	14.2559	0.01119	14.2559	-0.70835
	14.6995	0.01047	14.6995	-0.69966
	15.1431	0.00996	15.1431	-0.70659
	15.5867	0.0095	15.5867	-0.71051
	16.0303	0.00913	16.0303	-0.7202
	16.4739	0.00881	16.4739	-0.72105
	16.9175	0.00854	16.9175	-0.70784
	17.3611	0.00835	17.3611	-0.71443
	17.8047	0.00818	17.8047	-0.70721
	18.2483	0.00804	18.2483	-0.7082
	18.6919	0.00803	18.6919	-0.7124
	19.1355	0.00798	19.1355	-0.70676
	19.5791	0.00798	19.5791	-0.69783
	20.0227	0.00797	20.0227	-0.68595
	20.4663	0.00797	20.4663	-0.67106
	20.9099	0.00793	20.9099	-0.6669
	21.3535	0.00795	21.3535	-0.65578
	21.7971	0.00789	21.7971	-0.64174
	22.2407	0.0079	22.2407	-0.63373
	22.6843	0.00783	22.6843	-0.61982
	23.1279	0.00773	23.1279	-0.61112
	23.5716	0.00771	23.5716	-0.60179
	24.0152	0.00766	24.0152	-0.57803
	24.4588	0.00762	24.4588	-0.56957
	24.9024	0.00768	24.9024	-0.56458
	25.346	0.00761	25.346	-0.56535
	25.7896	0.00766	25.7896	-0.56177
	26.2332	0.00766	26.2332	-0.54952
	26.6768	0.00765	26.6768	-0.53924
	27.1204	0.00768	27.1204	-0.53913
	27.564	0.00772	27.564	-0.52779
	28.0076	0.00769	28.0076	-0.53299
	28.4512	0.00765	28.4512	-0.52792
	28.8948	0.00763	28.8948	-0.51696
	29.3384	0.00766	29.3384	-0.4988
	29.782	0.00768	29.782	-0.48878
	30.2256	0.0077	30.2256	-0.47643
	30.6692	0.00771	30.6692	-0.46958
	31.1128	0.00775	31.1128	-0.45774
	31.5564	0.00769	31.5564	-0.4513
	32	0.00773	32	-0.43143
	32.4437	0.00774	32.4437	-0.41973
	32.8873	0.00771	32.8873	-0.40602
	33.3309	0.00779	33.3309	-0.39879
	33.7745	0.00773	33.7745	-0.38296
	34.2181	0.00772	34.2181	-0.37277
	34.6617	0.00773	34.6617	-0.36301
	35.1053	0.00771	35.1053	-0.34866
	35.5489	0.00769	35.5489	-0.34139
	35.9925	0.0077	35.9925	-0.32632
	36.4361	0.00776	36.4361	-0.31407
	36.8797	0.00774	36.8797	-0.31242
	37.3233	0.00766	37.3233	-0.30278
	37.7669	0.00768	37.7669	-0.2984
	38.2105	0.00769	38.2105	-0.28684
	38.6541	0.00767	38.6541	-0.27004
	39.0977	0.00765	39.0977	-0.26841
	39.5413	0.00773	39.5413	-0.25628
	39.9849	0.0077	39.9849	-0.2586
	40.2672	0.00764	40.2672	-0.24547
	40.5294	0.00769	40.5294	-0.23438
	40.9347	0.00768	40.9347	-0.22981
	41.344	0.00768	41.344	-0.22256
	41.7574	0.0077	41.7574	-0.22134
	42.175	0.0077	42.175	-0.22969
	42.5968	0.0077	42.5968	-0.22021
	43.0227	0.00763	43.0227	-0.22678
	43.453	0.00762	43.453	-0.2268
	43.8875	0.00764	43.8875	-0.24125
	44.3264	0.00758	44.3264	-0.24694
	44.7696	0.00759	44.7696	-0.25012
	45.2173	0.0076	45.2173	-0.2648
	45.6695	0.0075	45.6695	-0.27755
	46.1262	0.0075	46.1262	-0.2771
	46.5875	0.00749	46.5875	-0.28455
	47.0533	0.00744	47.0533	-0.28768
	47.5239	0.0074	47.5239	-0.29199
	47.9991	0.00737	47.9991	-0.29571
	48.4791	0.00736	48.4791	-0.30113
	48.9639	0.00729	48.9639	-0.30407
	49.4535	0.0072	49.4535	-0.30952
	49.9481	0.00717	49.9481	-0.30552
	50.4475	0.00714	50.4475	-0.30819
	50.952	0.00711	50.952	-0.30889
	51.4615	0.0071	51.4615	-0.31103
	51.9762	0.00713	51.9762	-0.31795
	52.4959	0.0071	52.4959	-0.31803
	53.0209	0.00706	53.0209	-0.31274
	53.5511	0.0071	53.5511	-0.31477
	54.0866	0.00714	54.0866	-0.31167
	54.6275	0.0071	54.6275	-0.3143
	55.1737	0.00707	55.1737	-0.31858
	55.7255	0.00701	55.7255	-0.31337
	56.2827	0.00698	56.2827	-0.31351
	56.8456	0.00686	56.8456	-0.30791
	57.414	0.00686	57.414	-0.3046
	57.9881	0.0068	57.9881	-0.30892
	58.568	0.00674	58.568	-0.3029
	59.1537	0.00663	59.1537	-0.29425
	59.7452	0.00655	59.7452	-0.28695
	60.3427	0.00647	60.3427	-0.28328
	60.9461	0.00643	60.9461	-0.28801
	61.5556	0.00638	61.5556	-0.28038
	62.1711	0.00635	62.1711	-0.27963
	62.7929	0.00627	62.7929	-0.27997
	63.4208	0.00622	63.4208	-0.27244
	64.055	0.00613	64.055	-0.27739
	64.6955	0.00611	64.6955	-0.27665
	65.3425	0.00608	65.3425	-0.28554
	65.9959	0.00601	65.9959	-0.28485
	66.6559	0.00594	66.6559	-0.28525
	67.3224	0.00584	67.3224	-0.28927
	67.9957	0.00578	67.9957	-0.28672
	68.6756	0.00572	68.6756	-0.28996
	69.3624	0.00567	69.3624	-0.29035
	70.056	0.0056	70.056	-0.28392
	70.7566	0.00557	70.7566	-0.28347
	71.4641	0.00555	71.4641	-0.27837
	72.1788	0.00553	72.1788	-0.27598
	72.9006	0.00551	72.9006	-0.27304
	73.6296	0.00555	73.6296	-0.26838
	74.3659	0.00561	74.3659	-0.26672
	75.1095	0.0056	75.1095	-0.25648
	75.8606	0.0056	75.8606	-0.25085
	76.6192	0.00565	76.6192	-0.24972
	77.3854	0.00561	77.3854	-0.24319
	78.1593	0.00561	78.1593	-0.23054
	78.9409	0.00562	78.9409	-0.22451
	79.7303	0.00568	79.7303	-0.21599
	80.5276	0.00572	80.5276	-0.20456
	81.3328	0.00573	81.3328	-0.20076
	82.1462	0.00586	82.1462	-0.19499
	82.9676	0.00602	82.9676	-0.18741
	83.7973	0.00619	83.7973	-0.17015
	84.6353	0.00641	84.6353	-0.15892
	85.4816	0.00666	85.4816	-0.14272
	86.3364	0.00695	86.3364	-0.12751
	87.1998	0.00721	87.1998	-0.11485
	88.0718	0.00752	88.0718	-0.10284
	88.9525	0.0078	88.9525	-0.08564
	89.8421	0.00799	89.8421	-0.07228
	90.7405	0.00819	90.7405	-0.0647
	91.6479	0.00828	91.6479	-0.0696
	92.5644	0.00836	92.5644	-0.07309
	93.49	0.00835	93.49	-0.08461
	94.4249	0.00822	94.4249	-0.08844
	95.3691	0.00808	95.3691	-0.09222
	96.3228	0.00787	96.3228	-0.10127
	97.2861	0.0076	97.2861	-0.10232
	98.2589	0.00735	98.2589	-0.11101
	99.2415	0.00707	99.2415	-0.11542
	100.234	0.00681	100.234	-0.11008
	101.236	0.00657	101.236	-0.10613
	102.249	0.00637	102.249	-0.10179
	103.271	0.00625	103.271	-0.10259
	104.304	0.00614	104.304	-0.10216
	105.347	0.00608	105.347	-0.0964
	106.4	0.00604	106.4	-0.10059
	107.464	0.00607	107.464	-0.09311
	108.539	0.00606	108.539	-0.09242
	109.624	0.00616	109.624	-0.08895
	110.721	0.00631	110.721	-0.08382
	111.828	0.00642	111.828	-0.08517
	112.946	0.00654	112.946	-0.08062
	114.076	0.00665	114.076	-0.07389
	115.216	0.00681	115.216	-0.06957
	116.368	0.00701	116.368	-0.06666
	117.532	0.00718	117.532	-0.0614
	118.707	0.00743	118.707	-0.05435
	119.895	0.00763	119.895	-0.05293
	121.094	0.00783	121.094	-0.0568
	122.304	0.00804	122.304	-0.05322
	123.527	0.00826	123.527	-0.05025
	124.763	0.00849	124.763	-0.05063
	126.01	0.00861	126.01	-0.04974
	127.271	0.0088	127.271	-0.04469
	128.543	0.00892	128.543	-0.0474
	129.829	0.0091	129.829	-0.04553
	131.127	0.00925	131.127	-0.04966
	132.438	0.00933	132.438	-0.03966
	133.763	0.00942	133.763	-0.03665
	135.1	0.00947	135.1	-0.04163
	136.451	0.00951	136.451	-0.04276
	137.816	0.00959	137.816	-0.04299
	139.194	0.00967	139.194	-0.04334
	140.586	0.00978	140.586	-0.04297
	141.992	0.00989	141.992	-0.04219
	143.412	0.00995	143.412	-0.03553
	144.846	0.01009	144.846	-0.0357
	146.294	0.01026	146.294	-0.03019
	147.757	0.01047	147.757	-0.02159
	149.235	0.01078	149.235	-0.01125
	150.727	0.01108	150.727	-0.00626
	152.234	0.01127	152.234	0.00165
	153.757	0.01152	153.757	0.00817
	155.294	0.01176	155.294	0.01261
	156.847	0.01201	156.847	0.01679
	158.416	0.01222	158.416	0.01559
	160	0.01234	160	0.01832
	161.6	0.01245	161.6	0.02274
	163.216	0.01252	163.216	0.0199
	164.848	0.01264	164.848	0.01971
	166.496	0.01284	166.496	0.01946
	168.161	0.01314	168.161	0.01597
	169.843	0.01356	169.843	0.01447
	171.541	0.01404	171.541	0.00994
	173.257	0.01456	173.257	0.01638
	174.989	0.01526	174.989	0.01378
	176.739	0.01603	176.739	0.01576
	178.507	0.01676	178.507	0.01207
	180.292	0.01722	180.292	0.01215
	182.095	0.01753	182.095	0.01075
	183.916	0.0174	183.916	0.01178
	185.755	0.01694	185.755	0.01544
	187.612	0.01636	187.612	0.01858
	189.488	0.01562	189.488	0.0116
	191.383	0.01472	191.383	0.01247
	193.297	0.01364	193.297	0.00894
	195.23	0.0125	195.23	0.01038
	197.182	0.0115	197.182	0.01576
	199.154	0.01057	199.154	0.01421
	201.146	0.00987	201.146	0.01771
	203.157	0.00929	203.157	0.01183
	205.189	0.00876	205.189	0.01159
	207.241	0.00829	207.241	0.01219
	209.313	0.00782	209.313	0.01284
	211.406	0.00742	211.406	0.01349
	213.52	0.00701	213.52	0.01547
	215.656	0.00669	215.656	0.00807
	217.812	0.00643	217.812	0.00735
	219.99	0.0062	219.99	0.00471
	222.19	0.006	222.19	0.00959
	224.412	0.00583	224.412	0.01236
	226.656	0.00571	226.656	0.01661
	228.923	0.00562	228.923	0.01113
	231.212	0.00552	231.212	0.00814
	233.524	0.00548	233.524	0.01211
	235.859	0.0054	235.859	0.01573
	238.218	0.00534	238.218	0.01342
	240.6	0.0053	240.6	0.01224
	243.006	0.00529	243.006	0.00789
	245.436	0.0053	245.436	0.00341
	247.89	0.00528	247.89	0.000719026
	250.369	0.00531	250.369	0.0078
	252.873	0.00535	252.873	0.0091
	255.402	0.00542	255.402	0.00873
	257.956	0.00552	257.956	0.00479
	260.535	0.00566	260.535	0.00806
	263.141	0.00579	263.141	0.00903
	265.772	0.00594	265.772	0.01134
	268.43	0.00609	268.43	0.01542
	271.114	0.00629	271.114	0.0147
	273.825	0.0065	273.825	0.01543
	276.564	0.00669	276.564	0.01743
	279.329	0.00691	279.329	0.01144
	282.122	0.00705	282.122	0.01365
	284.944	0.00715	284.944	0.01492
	287.793	0.00724	287.793	0.0199
	290.671	0.00725	290.671	0.02333
	293.578	0.00722	293.578	0.02423
	296.514	0.00712	296.514	0.02303
	299.479	0.00694	299.479	0.02276
	302.473	0.00676	302.473	0.01883
	305.498	0.00653	305.498	0.02016
	308.553	0.00628	308.553	0.01884
	311.639	0.00599	311.639	0.01669
	314.755	0.00568	314.755	0.01126
	317.903	0.00538	317.903	0.00986
	321.082	0.0051	321.082	0.00715
	324.292	0.00484	324.292	0.00938
	327.535	0.00461	327.535	0.00562
	330.811	0.00441	330.811	0.01012
	334.119	0.00422	334.119	0.01047
	337.46	0.00413	337.46	0.0148
	340.835	0.00407	340.835	0.01365
	344.243	0.00407	344.243	0.01311
	347.685	0.00409	347.685	0.01329
	351.162	0.00415	351.162	0.01555
	354.674	0.00428	354.674	0.01523
	358.221	0.00444	358.221	0.0183
	361.803	0.00462	361.803	0.01899
	365.421	0.00483	365.421	0.0224
	369.075	0.00511	369.075	0.02175
	372.766	0.00545	372.766	0.02363
	376.494	0.00584	376.494	0.0263
	380.258	0.00637	380.258	0.02903
	384.061	0.00705	384.061	0.03236
	387.902	0.00801	387.902	0.03429
	391.781	0.00931	391.781	0.03483
	395.698	0.01113	395.698	0.03441
	399.655	0.01387	399.655	0.03505
	403.652	0.01761	403.652	0.03965
	407.689	0.02291	407.689	0.04512
	411.765	0.02989	411.765	0.04912
	415.883	0.03863	415.883	0.05198
	420.042	0.04872	420.042	0.05066
	424.242	0.06012	424.242	0.05003
	428.485	0.07224	428.485	0.05259
	432.77	0.08474	432.77	0.05555
	437.097	0.09681	437.097	0.05578
	441.468	0.10821	441.468	0.05707
	445.883	0.11816	445.883	0.05482
	450.342	0.1261	450.342	0.05341
	454.845	0.13192	454.845	0.04777
	459.394	0.13586	459.394	0.04693
	463.988	0.13755	463.988	0.04862
	468.627	0.13736	468.627	0.04749
	473.314	0.13563	473.314	0.05006
	478.047	0.1325	478.047	0.05581
	482.827	0.12791	482.827	0.04976
	487.656	0.12221	487.656	0.05536
	492.532	0.11606	492.532	0.05329
	497.457	0.10939	497.457	0.05737
	502.432	0.10248	502.432	0.06095
	507.456	0.09568	507.456	0.06429
	512.531	0.08908	512.531	0.06145
	517.656	0.08294	517.656	0.05587
	522.833	0.07738	522.833	0.0478
	528.061	0.07269	528.061	0.05135
	533.342	0.06881	533.342	0.03931
	538.675	0.0654	538.675	0.04064
	544.062	0.06261	544.062	0.04228
	549.503	0.0602	549.503	0.04162
	554.998	0.05826	554.998	0.0392
	560.548	0.05676	560.548	0.0405
	566.153	0.05539	566.153	0.04303
	571.815	0.05408	571.815	0.04744
	577.533	0.05288	577.533	0.04882
	583.308	0.05175	583.308	0.05502
	589.141	0.05087	589.141	0.05301
	595.033	0.04999	595.033	0.04637
	600.983	0.04912	600.983	0.04137
	606.993	0.04832	606.993	0.04069
	613.063	0.0475	613.063	0.04151
	619.193	0.04663	619.193	0.03661
	625.385	0.04586	625.385	0.03366
	631.639	0.04498	631.639	0.0328
	637.955	0.04402	637.955	0.03792
	644.335	0.04283	644.335	0.04057
	650.778	0.0415	650.778	0.04255
	657.286	0.04026	657.286	0.04427
	663.859	0.03876	663.859	0.04557
	670.498	0.0371	670.498	0.04554
	677.202	0.03528	677.202	0.05215
	683.975	0.03326	683.975	0.05296
	690.814	0.03111	690.814	0.04756
	697.722	0.02887	697.722	0.0391
	704.7	0.02648	704.7	0.0328
	711.747	0.02422	711.747	0.03512
	718.864	0.02174	718.864	0.03455
	726.053	0.01935	726.053	0.02688
	733.313	0.01724	733.313	0.02439
	740.646	0.01527	740.646	0.01836
	748.053	0.01353	748.053	0.02003
	755.533	0.01206	755.533	0.02034
	763.089	0.01076	763.089	0.0245
	770.72	0.00977	770.72	0.03318
	778.427	0.00894	778.427	0.02485
	786.211	0.00841	786.211	0.02056
	794.073	0.00804	794.073	0.02724
	802.014	0.00765	802.014	0.02369
	810.034	0.00753	810.034	0.02751
	818.134	0.00761	818.134	0.02344
	826.316	0.00788	826.316	0.02614
	834.579	0.0084	834.579	0.02335
	842.925	0.00925	842.925	0.02211
	851.354	0.01044	851.354	0.0213
	859.867	0.01212	859.867	0.02483
	868.466	0.01398	868.466	0.0213
	877.151	0.01633	877.151	0.02336
	885.922	0.0188	885.922	0.02161
	894.782	0.02127	894.782	0.02306
	903.729	0.02352	903.729	0.02517
	912.767	0.02561	912.767	0.02857
	921.894	0.02753	921.894	0.02591
	931.113	0.0289	931.113	0.03591
	940.424	0.02987	940.424	0.037
	949.829	0.03048	949.829	0.03222
	959.327	0.03069	959.327	0.03405
	968.92	0.03062	968.92	0.02588
	978.609	0.03034	978.609	0.02811
	988.395	0.03024	988.395	0.0263
	998.279	0.03016	998.279	0.02223
	1008.26	0.02994	1008.26	0.02091
	1018.34	0.03002	1018.34	0.01503
	1028.53	0.03001	1028.53	0.012
	1038.81	0.03001	1038.81	0.02088
	1049.2	0.0303	1049.2	0.01521
	1059.69	0.03039	1059.69	0.0192
	1070.29	0.03075	1070.29	0.0137
	1080.99	0.03097	1080.99	0.01139
	1091.8	0.03112	1091.8	0.0102
	1102.72	0.03123	1102.72	0.01543
	1113.75	0.03139	1113.75	0.01711
	1124.89	0.03135	1124.89	0.02323
	1136.14	0.03154	1136.14	0.013
	1147.5	0.03134	1147.5	0.01224
	1158.97	0.03139	1158.97	0.00568
	1170.56	0.03118	1170.56	0.00804
	1182.27	0.03083	1182.27	0.01325
	1194.09	0.03036	1194.09	0.01643
	1206.03	0.02997	1206.03	0.00506
	1218.09	0.02933	1218.09	0.00237
	1230.27	0.02887	1230.27	-0.00121
	1242.57	0.02836	1242.57	0.00299
	1255	0.0277	1255	0.01229
	1267.55	0.02719	1267.55	0.01804
	1280.23	0.02658	1280.23	0.0118
	1293.03	0.02599	1293.03	0.00306
	1305.96	0.02556	1305.96	0.00102
	1319.02	0.02506	1319.02	0.00573
	1332.21	0.02447	1332.21	0.00864
	1345.53	0.02399	1345.53	0.00866
	1358.99	0.02333	1358.99	0.00805
	1372.58	0.02286	1372.58	-0.000478248
	1386.3	0.02221	1386.3	0.00363
	1400.16	0.02156	1400.16	0.0118
	1414.17	0.02112	1414.17	0.01131
	1428.31	0.02049	1428.31	0.01546
	1442.59	0.02001	1442.59	0.01336
	1457.02	0.01992	1457.02	0.01415
	1471.59	0.01961	1471.59	0.01591
	1486.3	0.01945	1486.3	0.02585
	1501.17	0.01939	1501.17	0.02842
	1516.18	0.01947	1516.18	0.0293
	1531.34	0.01975	1531.34	0.01667
	1546.65	0.02002	1546.65	0.0134
	1562.12	0.02028	1562.12	0.000941516
	1577.74	0.02054	1577.74	0.01354
	1593.52	0.02053	1593.52	0.00956
	1609.45	0.02079	1609.45	0.00241
	1625.55	0.02099	1625.55	-0.01579
	1641.8	0.02104	1641.8	-0.01092
	1658.22	0.02115	1658.22	-0.01903
	1674.8	0.02095	1674.8	-0.00738
	1691.55	0.02071	1691.55	0.00221
	1708.47	0.02054	1708.47	0.00808
	1725.55	0.02042	1725.55	0.0028
	1742.81	0.02039	1742.81	0.00204
	1760.23	0.02003	1760.23	0.00653
	1777.84	0.01975	1777.84	0.01559
	1795.61	0.01945	1795.61	0.01028
	1813.57	0.019	1813.57	0.01831
	1831.71	0.01889	1831.71	0.01511
	1850.02	0.01875	1850.02	0.0111
	1868.52	0.01881	1868.52	0.00693
	1887.21	0.0188	1887.21	-0.00271
	1906.08	0.01855	1906.08	0.00438
	1925.14	0.01851	1925.14	0.00994
	1944.39	0.01845	1944.39	0.01153
	1963.84	0.0187	1963.84	0.02395
	1983.48	0.0188	1983.48	0.02792
	2003.31	0.01895	2003.31	0.02928
	2023.34	0.01901	2023.34	0.02134
	2043.58	0.019	2043.58	0.03026
	2064.01	0.01892	2064.01	0.03812
	2084.65	0.01919	2084.65	0.04172
	2105.5	0.01936	2105.5	0.0247
	2126.55	0.01935	2126.55	0.02597
	2147.82	0.01912	2147.82	0.01887
	2169.3	0.01906	2169.3	0.01249
	2190.99	0.01909	2190.99	0.01914
	2212.9	0.01908	2212.9	0.03201
	2235.03	0.01888	2235.03	0.03796
	2257.38	0.01866	2257.38	0.04183
	2279.95	0.01831	2279.95	0.03663
	2302.75	0.01799	2302.75	0.05149
	2325.78	0.01807	2325.78	0.05399
	2349.04	0.01803	2349.04	0.03733
	2372.53	0.01806	2372.53	0.03657
	2396.25	0.01779	2396.25	0.03283
	2420.22	0.01747	2420.22	0.02883
	2444.42	0.01735	2444.42	0.01645
	2468.86	0.01751	2468.86	0.00877
	2493.55	0.01767	2493.55	0.00669
	2518.49	0.01748	2518.49	0.00205
	2543.67	0.01719	2543.67	0.00745
	2569.11	0.01699	2569.11	0.01589
	2594.8	0.01662	2594.8	0.02078
	2620.75	0.01629	2620.75	0.01678
	2646.96	0.01632	2646.96	0.00833
	2673.43	0.01624	2673.43	0.01509
	2700.16	0.01608	2700.16	0.01735
	2727.16	0.0158	2727.16	0.02013
	2754.43	0.01591	2754.43	0.02917
	2781.98	0.01602	2781.98	0.01609
	2809.8	0.01618	2809.8	0.0315
	2837.9	0.0163	2837.9	0.02743
	2866.27	0.01633	2866.27	0.02399
	2894.94	0.01654	2894.94	0.02292
	2923.89	0.01673	2923.89	0.01972
	2953.13	0.01681	2953.13	0.02601
	2982.66	0.01688	2982.66	0.02005
	3012.48	0.01689	3012.48	0.01671
	3042.61	0.01688	3042.61	0.02375
	3073.03	0.01693	3073.03	0.01701
	3103.76	0.01687	3103.76	0.02614
	3134.8	0.01695	3134.8	0.01517
	3166.15	0.01657	3166.15	0.02866
	3197.81	0.01625	3197.81	0.02629
	3229.79	0.01608	3229.79	0.02121
	3262.09	0.01601	3262.09	0.01675
	3294.71	0.01585	3294.71	0.02637
	3327.66	0.01568	3327.66	0.0187
	3360.93	0.0153	3360.93	0.01761
	3394.54	0.0151	3394.54	0.00967
	3428.49	0.01518	3428.49	0.03231
	3462.77	0.01504	3462.77	0.03566
	3497.4	0.01536	3497.4	0.02982
	3532.37	0.01521	3532.37	0.0263
	3567.7	0.01513	3567.7	0.02937
	3603.37	0.01522	3603.37	0.01686
	3639.41	0.01522	3639.41	0.03241
	3675.8	0.0153	3675.8	0.03277
	3712.56	0.01516	3712.56	0.04741
	3749.69	0.01528	3749.69	0.03375
	3787.18	0.01557	3787.18	0.02163
	3825.05	0.0154	3825.05	0.04338
	3863.3	0.01537	3863.3	0.0556
	3901.94	0.01521	3901.94	0.06973
	3940.96	0.01501	3940.96	0.06116
	3980.37	0.01492	3980.37	0.03776
	4020.17	0.01456	4020.17	0.01828
	4060.37	0.01503	4060.37	0.00488
	4100.98	0.01479	4100.98	0.03099
	4141.99	0.01465	4141.99	0.04809
	4183.41	0.01421	4183.41	0.03004
	4225.24	0.0142	4225.24	0.01587
	4267.49	0.01441	4267.49	-4.41259e-05
	4310.17	0.01438	4310.17	0.00727
	4353.27	0.0144	4353.27	0.01518
	4396.8	0.01492	4396.8	0.02854
	4440.77	0.01445	4440.77	0.01635
	4485.18	0.01423	4485.18	0.00451
	4530.03	0.0144	4530.03	0.00391
	4575.33	0.01493	4575.33	0.00946
	4621.08	0.01477	4621.08	0.02574
	4667.29	0.01448	4667.29	0.03831
	4713.97	0.01484	4713.97	0.04191
	4761.11	0.01475	4761.11	0.04854
	4808.72	0.01471	4808.72	0.07015
	4856.8	0.01477	4856.8	0.08136
	4905.37	0.01478	4905.37	0.07349
	4954.43	0.01429	4954.43	0.07339
	5003.97	0.01404	5003.97	0.0679
	5054.01	0.01396	5054.01	0.03296
	5104.55	0.01426	5104.55	0.03545
	5155.6	0.01387	5155.6	0.01608
	5207.15	0.01393	5207.15	0.0253
	5259.22	0.01385	5259.22	-0.00157
	5311.81	0.01387	5311.81	-0.00963
	5364.93	0.01407	5364.93	-0.01477
	5418.58	0.01442	5418.58	-0.02666
	5472.77	0.01486	5472.77	-0.01062
	5527.5	0.01506	5527.5	0.01749
	5582.77	0.01478	5582.77	0.02663
	5638.6	0.01477	5638.6	0.04084
	5694.98	0.01476	5694.98	0.02256
	5751.93	0.01463	5751.93	0.03217
	5809.45	0.01456	5809.45	0.02719
	5867.55	0.01424	5867.55	0.05568
	5926.22	0.01416	5926.22	0.077
	5985.49	0.01365	5985.49	0.08163
	6045.34	0.01347	6045.34	0.08646
	6105.79	0.01389	6105.79	0.06416
	6166.85	0.01408	6166.85	0.06914
	6228.52	0.01431	6228.52	0.08431
	6290.81	0.01475	6290.81	0.09331
	6353.71	0.01491	6353.71	0.10643
	6417.25	0.01512	6417.25	0.10754
	6481.42	0.01514	6481.42	0.07077
	6546.24	0.0156	6546.24	0.08644
	6611.7	0.01594	6611.7	0.09014
	6677.82	0.01532	6677.82	0.13651
	6744.6	0.01548	6744.6	0.15642
	6812.04	0.0154	6812.04	0.16096
	6880.16	0.01538	6880.16	0.19083
	6948.96	0.01579	6948.96	0.18225
	7018.45	0.01594	7018.45	0.12654
	7088.64	0.01633	7088.64	0.1566
	7159.52	0.01598	7159.52	0.11037
	7231.12	0.01579	7231.12	0.0743
	7303.43	0.01654	7303.43	0.04208
	7376.46	0.01652	7376.46	0.0234
	7450.23	0.01685	7450.23	0.00408
	7524.73	0.0172	7524.73	-0.03264
	7599.98	0.01746	7599.98	-0.01705
	7675.98	0.01777	7675.98	0.00558
	7752.74	0.01847	7752.74	0.00823
	7830.27	0.01891	7830.27	0.02438
	7908.57	0.01961	7908.57	0.05305
	7987.65	0.01979	7987.65	0.04339
	8046.47	0.02058	8046.47	0.04014

## Sheet: Supplementary Fig. 4
Pd-FeOx NPs		Pd-Fe3O4-A		Pd-Fe3O4-H
2 Theta (Deg.)	intensity	2 Theta (Deg.)	intensity	2 Theta (Deg.)	intensity
5.00773	633	5.0143	491	10.0131	63187
5.03399	670	5.05369	442	10.0394	63300
5.06025	719	5.09308	460	10.0656	63876
5.08651	658	5.13247	417	10.0919	63941
5.11277	645	5.17186	440	10.1182	64336
5.13903	696	5.21125	466	10.1444	64638
5.16529	645	5.25064	456	10.1707	65189
5.19155	695	5.29003	460	10.1969	65793
5.21781	642	5.32942	425	10.2232	66328
5.24408	711	5.36881	418	10.2495	66228
5.27034	714	5.4082	471	10.2757	66604
5.2966	645	5.44759	461	10.302	67255
5.32286	665	5.48699	474	10.3283	67128
5.34912	674	5.52638	422	10.3545	68043
5.37538	709	5.56577	483	10.3808	68239
5.40164	702	5.60516	440	10.407	68510
5.4279	694	5.64455	450	10.4333	69326
5.45416	708	5.68394	488	10.4596	69438
5.48042	711	5.72333	459	10.4858	69718
5.50668	705	5.76272	481	10.5121	70109
5.53294	724	5.80211	478	10.5383	70551
5.5592	739	5.8415	481	10.5646	71044
5.58546	698	5.88089	443	10.5909	70962
5.61172	659	5.92028	460	10.6171	71326
5.63798	741	5.95968	513	10.6434	71793
5.66424	678	5.99907	446	10.6696	71942
5.69051	775	6.03846	480	10.6959	72669
5.71677	677	6.07785	470	10.7222	73379
5.74303	719	6.11724	491	10.7484	73329
5.76929	691	6.15663	449	10.7747	73487
5.79555	681	6.19602	489	10.801	73968
5.82181	720	6.23541	481	10.8272	74430
5.84807	765	6.2748	503	10.8535	74160
5.87433	766	6.31419	530	10.8797	75310
5.90059	750	6.35358	501	10.906	75810
5.92685	683	6.39298	486	10.9322	76035
5.95311	751	6.43237	478	10.9585	76126
5.97937	739	6.47176	492	10.9848	76334
6.00563	719	6.51115	526	11.011	77038
6.03189	734	6.55054	537	11.0373	77655
6.05815	728	6.58993	496	11.0635	77692
6.08441	725	6.62932	539	11.0898	78003
6.11067	707	6.66871	502	11.1161	78295
6.13693	733	6.7081	482	11.1423	78406
6.1632	772	6.74749	545	11.1686	78884
6.18946	724	6.78688	518	11.1949	79554
6.21572	746	6.82627	507	11.2211	80151
6.24198	755	6.86567	521	11.2474	80027
6.26824	769	6.90506	531	11.2736	80416
6.2945	789	6.94445	540	11.2999	81241
6.32076	745	6.98384	541	11.3262	81846
6.34702	771	7.02323	536	11.3524	81716
6.37328	745	7.06262	541	11.3787	82319
6.39954	762	7.10201	510	11.4049	82491
6.4258	722	7.1414	509	11.4312	82812
6.45206	757	7.18079	507	11.4575	83186
6.47832	766	7.22018	545	11.4837	83410
6.50458	763	7.25957	513	11.51	83650
6.53084	769	7.29896	566	11.5362	84373
6.5571	726	7.33836	554	11.5625	84630
6.58336	724	7.37775	488	11.5888	84780
6.60963	723	7.41714	552	11.615	85242
6.63589	747	7.45653	527	11.6413	85170
6.66215	772	7.49592	513	11.6676	86447
6.68841	786	7.53531	521	11.6938	86170
6.71467	791	7.5747	557	11.7201	86738
6.74093	724	7.61409	523	11.7463	86789
6.76719	805	7.65348	529	11.7726	87351
6.79345	756	7.69287	583	11.7988	87961
6.81971	739	7.73226	529	11.8251	88064
6.84597	732	7.77165	512	11.8514	88334
6.87223	778	7.81105	553	11.8776	88958
6.89849	793	7.85044	558	11.9039	89453
6.92475	770	7.88983	533	11.9301	90169
6.95101	767	7.92922	521	11.9564	90174
6.97727	814	7.96861	543	11.9827	90541
7.00353	807	8.008	511	12.0089	90980
7.02979	795	8.04739	534	12.0352	91544
7.05605	758	8.08678	590	12.0615	91689
7.08232	803	8.12617	566	12.0877	92491
7.10858	773	8.16556	541	12.114	92738
7.13484	800	8.20495	524	12.1402	92929
7.1611	764	8.24435	563	12.1665	93540
7.18736	794	8.28374	528	12.1928	93765
7.21362	792	8.32313	562	12.219	94273
7.23988	757	8.36252	497	12.2453	94657
7.26614	827	8.40191	526	12.2715	94268
7.2924	816	8.4413	565	12.2978	95436
7.31866	783	8.48069	573	12.3241	95599
7.34492	760	8.52008	563	12.3503	95544
7.37118	732	8.55947	541	12.3766	95722
7.39744	742	8.59886	566	12.4028	96608
7.4237	787	8.63825	551	12.4291	97107
7.44996	816	8.67764	542	12.4554	96983
7.47622	793	8.71704	554	12.4816	97836
7.50248	774	8.75643	585	12.5079	98080
7.52874	820	8.79582	533	12.5341	98418
7.55501	838	8.83521	539	12.5604	99190
7.58127	750	8.8746	576	12.5867	98544
7.60753	780	8.91399	561	12.6129	99015
7.63379	760	8.95338	530	12.6392	100596
7.66005	780	8.99277	604	12.6654	100282
7.68631	801	9.03216	611	12.6917	100771
7.71257	769	9.07155	558	12.718	100642
7.73883	790	9.11094	587	12.7442	102014
7.76509	839	9.15033	557	12.7705	101859
7.79135	799	9.18973	587	12.7967	102131
7.81761	807	9.22912	560	12.823	103036
7.84387	747	9.26851	590	12.8493	103151
7.87013	821	9.3079	625	12.8755	102988
7.89639	806	9.34729	584	12.9018	104365
7.92265	771	9.38668	562	12.9281	104389
7.94891	760	9.42607	575	12.9543	104817
7.97517	794	9.46546	559	12.9806	105460
8.00144	821	9.50485	546	13.0068	104805
8.0277	826	9.54424	564	13.0331	105990
8.05396	763	9.58363	590	13.0594	106080
8.08022	820	9.62302	573	13.0856	106156
8.10648	806	9.66242	584	13.1119	107228
8.13274	752	9.70181	579	13.1381	106379
8.159	857	9.7412	545	13.1644	107349
8.18526	758	9.78059	572	13.1907	107974
8.21152	839	9.81998	575	13.2169	108407
8.23778	825	9.85937	569	13.2432	108667
8.26404	829	9.89876	605	13.2694	108650
8.2903	824	9.93815	570	13.2957	109794
8.31656	805	9.97754	565	13.322	109794
8.34282	796	10.0169	625	13.3482	110981
8.36908	829	10.0563	575	13.3745	111084
8.39534	880	10.0957	650	13.4007	110805
8.4216	809	10.1351	600	13.427	110982
8.44786	838	10.1745	642	13.4533	111897
8.47413	860	10.2139	596	13.4795	112168
8.50039	871	10.2533	642	13.5058	112280
8.52665	850	10.2927	579	13.532	113158
8.55291	870	10.3321	603	13.5583	113706
8.57917	813	10.3714	592	13.5846	113392
8.60543	817	10.4108	584	13.6108	114047
8.63169	815	10.4502	645	13.6371	114572
8.65795	832	10.4896	608	13.6633	114823
8.68421	826	10.529	636	13.6896	115475
8.71047	868	10.5684	610	13.7159	114961
8.73673	849	10.6078	676	13.7421	115931
8.76299	804	10.6472	641	13.7684	116570
8.78925	786	10.6866	678	13.7947	116330
8.81551	794	10.726	663	13.8209	116510
8.84177	801	10.7654	668	13.8472	116644
8.86803	842	10.8048	656	13.8734	117661
8.89429	884	10.8441	627	13.8997	118173
8.92056	861	10.8835	657	13.926	118783
8.94682	809	10.9229	695	13.9522	119423
8.97308	826	10.9623	698	13.9785	119123
8.99934	821	11.0017	634	14.0047	119754
9.0256	822	11.0411	688	14.031	120168
9.05186	780	11.0805	666	14.0573	120212
9.07812	837	11.1199	664	14.0835	120733
9.10438	816	11.1593	665	14.1098	121015
9.13064	852	11.1987	680	14.136	121047
9.1569	771	11.238	633	14.1623	121679
9.18316	840	11.2774	733	14.1886	121694
9.20942	859	11.3168	705	14.2148	122320
9.23568	853	11.3562	734	14.2411	122805
9.26194	839	11.3956	745	14.2673	123262
9.2882	812	11.435	755	14.2936	123866
9.31446	806	11.4744	730	14.3199	123621
9.34072	841	11.5138	718	14.3461	124199
9.36698	863	11.5532	745	14.3724	125182
9.39325	893	11.5926	724	14.3986	125343
9.41951	868	11.632	749	14.4249	125769
9.44577	872	11.6714	725	14.4512	126216
9.47203	827	11.7107	717	14.4774	125371
9.49829	918	11.7501	773	14.5037	126103
9.52455	844	11.7895	715	14.5299	126958
9.55081	858	11.8289	751	14.5562	126872
9.57707	838	11.8683	771	14.5825	127548
9.60333	850	11.9077	727	14.6087	127055
9.62959	861	11.9471	816	14.635	127898
9.65585	902	11.9865	806	14.6613	128813
9.68211	847	12.0259	822	14.6875	129572
9.70837	834	12.0653	727	14.7138	129445
9.73463	856	12.1046	696	14.74	129881
9.76089	862	12.144	771	14.7663	130027
9.78715	857	12.1834	829	14.7926	130268
9.81341	908	12.2228	826	14.8188	131092
9.83968	919	12.2622	832	14.8451	131068
9.86594	878	12.3016	784	14.8713	132024
9.8922	886	12.341	805	14.8976	131561
9.91846	882	12.3804	854	14.9239	132810
9.94472	915	12.4198	762	14.9501	132587
9.97098	901	12.4592	838	14.9764	132917
9.99724	897	12.4986	815	15.0026	133564
10.0235	903	12.538	890	15.0289	134031
10.0498	891	12.5773	821	15.0552	133623
10.076	912	12.6167	803	15.0814	135142
10.1023	883	12.6561	860	15.1077	134716
10.1285	894	12.6955	861	15.1339	135601
10.1548	879	12.7349	841	15.1602	135581
10.1811	865	12.7743	888	15.1865	135639
10.2073	818	12.8137	886	15.2127	135671
10.2336	908	12.8531	821	15.239	136089
10.2598	844	12.8925	861	15.2652	136852
10.2861	887	12.9319	859	15.2915	137704
10.3124	909	12.9712	908	15.3178	137350
10.3386	896	13.0106	894	15.344	138250
10.3649	919	13.05	914	15.3703	137983
10.3911	924	13.0894	906	15.3965	138702
10.4174	953	13.1288	881	15.4228	138828
10.4437	873	13.1682	903	15.4491	139560
10.4699	883	13.2076	904	15.4753	139555
10.4962	899	13.247	958	15.5016	140634
10.5224	893	13.2864	936	15.5279	140528
10.5487	882	13.3258	930	15.5541	140317
10.575	877	13.3652	941	15.5804	140692
10.6012	915	13.4046	907	15.6066	141339
10.6275	897	13.4439	914	15.6329	141857
10.6538	992	13.4833	974	15.6592	142138
10.68	911	13.5227	956	15.6854	141765
10.7063	934	13.5621	970	15.7117	142709
10.7325	882	13.6015	1018	15.7379	143498
10.7588	884	13.6409	954	15.7642	143031
10.7851	902	13.6803	1023	15.7904	143884
10.8113	892	13.7197	973	15.8167	143814
10.8376	854	13.7591	995	15.843	143575
10.8638	936	13.7985	924	15.8692	144467
10.8901	916	13.8378	959	15.8955	144267
10.9164	908	13.8772	1018	15.9218	145357
10.9426	946	13.9166	974	15.948	145613
10.9689	926	13.956	1027	15.9743	146016
10.9951	936	13.9954	992	16.0005	146349
11.0214	914	14.0348	1006	16.0268	146583
11.0477	988	14.0742	1032	16.0531	146483
11.0739	965	14.1136	1033	16.0793	146933
11.1002	885	14.153	1017	16.1056	147125
11.1264	898	14.1924	1027	16.1318	147005
11.1527	924	14.2317	1025	16.1581	148032
11.179	991	14.2712	1038	16.1844	147689
11.2052	988	14.3105	1071	16.2106	148613
11.2315	910	14.3499	1048	16.2369	148411
11.2577	893	14.3893	1026	16.2631	149408
11.284	939	14.4287	1067	16.2894	149754
11.3103	930	14.4681	1087	16.3157	149473
11.3365	946	14.5075	1097	16.3419	149741
11.3628	971	14.5469	1022	16.3682	150095
11.389	948	14.5863	1003	16.3944	150702
11.4153	916	14.6257	1057	16.4207	151076
11.4416	937	14.6651	1064	16.447	152023
11.4678	941	14.7044	1084	16.4732	151672
11.4941	873	14.7438	1089	16.4995	151593
11.5204	905	14.7832	1093	16.5257	152317
11.5466	911	14.8226	1156	16.552	153207
11.5729	1014	14.862	1151	16.5783	152683
11.5991	962	14.9014	1094	16.6045	152819
11.6254	986	14.9408	1109	16.6308	153332
11.6517	958	14.9802	1138	16.6571	153902
11.6779	966	15.0196	1107	16.6833	154592
11.7042	946	15.059	1161	16.7096	154364
11.7304	980	15.0983	1101	16.7358	155254
11.7567	962	15.1377	1183	16.7621	154899
11.783	941	15.1771	1204	16.7884	155000
11.8092	947	15.2165	1177	16.8146	156079
11.8355	984	15.2559	1169	16.8409	156093
11.8617	988	15.2953	1189	16.8671	156990
11.888	985	15.3347	1234	16.8934	157141
11.9143	1018	15.3741	1178	16.9197	157904
11.9405	949	15.4135	1235	16.9459	156781
11.9668	984	15.4529	1121	16.9722	157988
11.993	1019	15.4923	1175	16.9984	157630
12.0193	989	15.5317	1233	17.0247	157692
12.0456	989	15.571	1126	17.051	158195
12.0718	1003	15.6104	1313	17.0772	158988
12.0981	998	15.6498	1201	17.1035	159644
12.1243	1025	15.6892	1191	17.1297	159611
12.1506	998	15.7286	1198	17.156	159900
12.1769	960	15.768	1245	17.1823	160503
12.2031	956	15.8074	1281	17.2085	161261
12.2294	978	15.8468	1238	17.2348	161227
12.2556	989	15.8862	1280	17.2611	160851
12.2819	966	15.9256	1271	17.2873	161385
12.3082	997	15.9649	1318	17.3136	161227
12.3344	974	16.0043	1350	17.3398	162446
12.3607	1076	16.0437	1299	17.3661	162039
12.387	1020	16.0831	1279	17.3924	162885
12.4132	998	16.1225	1295	17.4186	163648
12.4395	1058	16.1619	1305	17.4449	163883
12.4657	1036	16.2013	1246	17.4711	163398
12.492	1034	16.2407	1317	17.4974	164538
12.5183	1095	16.2801	1368	17.5236	164362
12.5445	1037	16.3195	1348	17.5499	164908
12.5708	1067	16.3589	1287	17.5762	164739
12.597	1092	16.3983	1294	17.6024	165424
12.6233	1097	16.4376	1313	17.6287	166314
12.6496	1000	16.477	1416	17.6549	166452
12.6758	1090	16.5164	1413	17.6812	166810
12.7021	1030	16.5558	1373	17.7075	166649
12.7283	1005	16.5952	1295	17.7337	167108
12.7546	1038	16.6346	1378	17.76	167214
12.7809	1032	16.674	1315	17.7863	166770
12.8071	1078	16.7134	1327	17.8125	168352
12.8334	993	16.7528	1296	17.8388	167696
12.8596	977	16.7922	1376	17.865	168394
12.8859	1097	16.8316	1356	17.8913	167654
12.9122	1092	16.8709	1425	17.9176	168665
12.9384	1064	16.9103	1366	17.9438	169745
12.9647	1031	16.9497	1375	17.9701	169790
12.9909	1127	16.9891	1364	17.9963	169593
13.0172	1090	17.0285	1403	18.0226	170463
13.0435	1104	17.0679	1476	18.0489	170931
13.0697	1016	17.1073	1369	18.0751	171049
13.096	1051	17.1467	1355	18.1014	171803
13.1222	1063	17.1861	1443	18.1276	172685
13.1485	1073	17.2255	1382	18.1539	172152
13.1748	1013	17.2648	1521	18.1802	172833
13.201	1124	17.3042	1369	18.2064	173197
13.2273	1141	17.3436	1514	18.2327	172938
13.2536	1118	17.383	1391	18.2589	174510
13.2798	1133	17.4224	1443	18.2852	174137
13.3061	1109	17.4618	1462	18.3115	174192
13.3323	1122	17.5012	1575	18.3377	174802
13.3586	1085	17.5406	1503	18.364	174634
13.3849	1107	17.58	1471	18.3903	175609
13.4111	1138	17.6194	1497	18.4165	175766
13.4374	1135	17.6588	1566	18.4428	176883
13.4636	1164	17.6981	1590	18.469	176195
13.4899	1078	17.7375	1500	18.4953	176724
13.5161	1081	17.7769	1443	18.5216	177706
13.5424	1106	17.8163	1466	18.5478	177790
13.5687	1118	17.8557	1451	18.5741	177253
13.5949	1121	17.8951	1506	18.6003	177498
13.6212	1091	17.9345	1584	18.6266	178023
13.6475	1148	17.9739	1499	18.6529	178495
13.6737	1094	18.0133	1559	18.6791	179157
13.7	1169	18.0527	1531	18.7054	180230
13.7262	1121	18.0921	1503	18.7316	178751
13.7525	1099	18.1315	1518	18.7579	179949
13.7788	1207	18.1708	1536	18.7842	180800
13.805	1176	18.2102	1570	18.8104	180160
13.8313	1203	18.2496	1554	18.8367	179871
13.8575	1225	18.289	1598	18.8629	180493
13.8838	1128	18.3284	1540	18.8892	180475
13.9101	1173	18.3678	1623	18.9155	180762
13.9363	1168	18.4072	1550	18.9417	181002
13.9626	1201	18.4466	1601	18.968	181443
13.9888	1161	18.486	1482	18.9942	181135
14.0151	1209	18.5254	1616	19.0205	181831
14.0414	1167	18.5648	1595	19.0468	181776
14.0676	1170	18.6041	1538	19.073	182063
14.0939	1235	18.6435	1572	19.0993	182823
14.1202	1233	18.6829	1595	19.1256	183054
14.1464	1254	18.7223	1695	19.1518	183061
14.1727	1211	18.7617	1574	19.1781	182522
14.1989	1275	18.8011	1575	19.2043	182992
14.2252	1198	18.8405	1653	19.2306	183369
14.2515	1240	18.8799	1626	19.2569	182825
14.2777	1209	18.9193	1669	19.2831	183789
14.304	1204	18.9587	1636	19.3094	182989
14.3302	1189	18.998	1637	19.3356	183801
14.3565	1229	19.0374	1573	19.3619	183678
14.3827	1228	19.0768	1671	19.3881	184099
14.409	1251	19.1162	1659	19.4144	184406
14.4353	1224	19.1556	1632	19.4407	183278
14.4615	1302	19.195	1678	19.4669	185113
14.4878	1289	19.2344	1649	19.4932	184634
14.5141	1213	19.2738	1756	19.5194	185345
14.5403	1255	19.3132	1617	19.5457	186091
14.5666	1290	19.3526	1714	19.572	185764
14.5928	1268	19.392	1593	19.5982	186348
14.6191	1330	19.4313	1716	19.6245	185804
14.6454	1282	19.4707	1623	19.6508	185859
14.6716	1266	19.5101	1626	19.677	186684
14.6979	1243	19.5495	1627	19.7033	187151
14.7241	1309	19.5889	1672	19.7295	187036
14.7504	1214	19.6283	1696	19.7558	187460
14.7767	1273	19.6677	1710	19.7821	187705
14.8029	1292	19.7071	1686	19.8083	188385
14.8292	1239	19.7465	1769	19.8346	187430
14.8554	1213	19.7859	1737	19.8608	188020
14.8817	1283	19.8253	1775	19.8871	188625
14.908	1333	19.8647	1752	19.9134	188101
14.9342	1330	19.904	1761	19.9396	188482
14.9605	1381	19.9434	1795	19.9659	188057
14.9868	1293	19.9828	1709	19.9921	189542
15.013	1330	20.0222	1730	20.0184	189101
15.0393	1332	20.0616	1744	20.0447	189336
15.0655	1298	20.101	1745	20.0709	189648
15.0918	1257	20.1404	1696	20.0972	190225
15.1181	1346	20.1798	1848	20.1234	189906
15.1443	1271	20.2192	1732	20.1497	189854
15.1706	1353	20.2585	1731	20.176	190457
15.1968	1318	20.298	1807	20.2022	190716
15.2231	1388	20.3373	1749	20.2285	191053
15.2493	1279	20.3767	1809	20.2548	190167
15.2756	1345	20.4161	1823	20.281	191371
15.3019	1421	20.4555	1854	20.3073	191717
15.3281	1329	20.4949	1784	20.3335	191500
15.3544	1367	20.5343	1861	20.3598	190703
15.3807	1321	20.5737	1779	20.3861	192330
15.4069	1401	20.6131	1797	20.4123	192496
15.4332	1367	20.6525	1847	20.4386	192116
15.4594	1355	20.6918	1795	20.4648	192247
15.4857	1367	20.7312	1925	20.4911	193043
15.512	1334	20.7706	1778	20.5174	193011
15.5382	1333	20.81	1896	20.5436	192857
15.5645	1339	20.8494	1869	20.5699	192949
15.5907	1329	20.8888	1852	20.5961	194354
15.617	1395	20.9282	1837	20.6224	193829
15.6433	1392	20.9676	1879	20.6487	194529
15.6695	1327	21.007	1870	20.6749	194207
15.6958	1336	21.0464	1918	20.7012	195263
15.722	1454	21.0858	1866	20.7274	195266
15.7483	1373	21.1252	1800	20.7537	195170
15.7746	1407	21.1645	1901	20.78	195862
15.8008	1442	21.2039	1932	20.8062	195913
15.8271	1402	21.2433	1923	20.8325	195277
15.8534	1460	21.2827	1923	20.8587	196523
15.8796	1413	21.3221	1890	20.885	196672
15.9059	1406	21.3615	1868	20.9113	196527
15.9321	1422	21.4009	1874	20.9375	196810
15.9584	1341	21.4403	1983	20.9638	196891
15.9847	1370	21.4797	1922	20.9901	196576
16.0109	1427	21.5191	1957	21.0163	197783
16.0372	1411	21.5585	1929	21.0426	197197
16.0634	1409	21.5978	1875	21.0688	198174
16.0897	1435	21.6372	1964	21.0951	197557
16.116	1342	21.6766	1945	21.1213	198226
16.1422	1390	21.716	2001	21.1476	199043
16.1685	1442	21.7554	2011	21.1739	198662
16.1947	1372	21.7948	1958	21.2001	199438
16.221	1435	21.8342	2041	21.2264	199011
16.2473	1448	21.8736	1944	21.2526	199142
16.2735	1405	21.913	2010	21.2789	198664
16.2998	1374	21.9524	1963	21.3052	198974
16.326	1444	21.9917	2002	21.3314	199868
16.3523	1444	22.0311	1985	21.3577	200095
16.3786	1406	22.0705	1975	21.384	200487
16.4048	1446	22.1099	2036	21.4102	201256
16.4311	1451	22.1493	2043	21.4365	200840
16.4573	1463	22.1887	1982	21.4627	200493
16.4836	1545	22.2281	1990	21.489	201013
16.5099	1467	22.2675	1980	21.5153	200788
16.5361	1423	22.3069	2036	21.5415	202151
16.5624	1455	22.3463	2028	21.5678	201593
16.5886	1504	22.3857	2028	21.594	201992
16.6149	1532	22.425	2048	21.6203	202596
16.6412	1451	22.4644	2071	21.6466	202219
16.6674	1474	22.5038	1980	21.6728	203122
16.6937	1485	22.5432	2041	21.6991	203358
16.7199	1499	22.5826	2006	21.7253	203649
16.7462	1509	22.622	2045	21.7516	204234
16.7725	1489	22.6614	1976	21.7779	203729
16.7987	1490	22.7008	2030	21.8041	203801
16.825	1474	22.7402	2086	21.8304	204346
16.8513	1515	22.7796	2020	21.8566	204215
16.8775	1527	22.819	2060	21.8829	205060
16.9038	1551	22.8584	2037	21.9092	204895
16.93	1548	22.8977	2129	21.9354	204830
16.9563	1577	22.9371	2143	21.9617	206051
16.9825	1540	22.9765	2120	21.988	204988
17.0088	1525	23.0159	2067	22.0142	205855
17.0351	1527	23.0553	2126	22.0405	206714
17.0613	1561	23.0947	2059	22.0667	206682
17.0876	1481	23.1341	2097	22.093	206847
17.1138	1487	23.1735	2059	22.1193	206353
17.1401	1579	23.2129	2166	22.1455	207067
17.1664	1576	23.2523	2100	22.1718	207994
17.1926	1590	23.2917	2094	22.198	207102
17.2189	1524	23.331	2149	22.2243	207191
17.2452	1515	23.3704	2184	22.2506	207525
17.2714	1627	23.4098	2127	22.2768	208615
17.2977	1525	23.4492	2121	22.3031	208318
17.3239	1502	23.4886	2137	22.3293	208635
17.3502	1516	23.528	2252	22.3556	208950
17.3765	1495	23.5674	2117	22.3819	208425
17.4027	1547	23.6068	2090	22.4081	209913
17.429	1549	23.6462	2112	22.4344	208096
17.4552	1640	23.6856	2142	22.4606	209811
17.4815	1546	23.7249	2176	22.4869	209017
17.5078	1563	23.7643	2160	22.5132	210479
17.534	1680	23.8037	2211	22.5394	210486
17.5603	1575	23.8431	2131	22.5657	210216
17.5865	1615	23.8825	2159	22.5919	210858
17.6128	1599	23.9219	2212	22.6182	211092
17.6391	1580	23.9613	2194	22.6445	210956
17.6653	1593	24.0007	2117	22.6707	210485
17.6916	1632	24.0401	2237	22.697	211473
17.7178	1596	24.0795	2180	22.7232	211445
17.7441	1575	24.1189	2084	22.7495	211767
17.7704	1643	24.1582	2187	22.7758	211959
17.7966	1627	24.1976	2251	22.802	211507
17.8229	1620	24.237	2266	22.8283	212746
17.8492	1617	24.2764	2228	22.8545	211973
17.8754	1626	24.3158	2270	22.8808	213078
17.9017	1647	24.3552	2145	22.9071	213193
17.9279	1696	24.3946	2225	22.9333	212502
17.9542	1646	24.434	2307	22.9596	214231
17.9805	1640	24.4734	2281	22.9858	213614
18.0067	1623	24.5128	2304	23.0121	213094
18.033	1709	24.5522	2273	23.0384	213272
18.0592	1672	24.5916	2239	23.0646	213944
18.0855	1684	24.6309	2177	23.0909	212838
18.1118	1646	24.6703	2351	23.1171	214169
18.138	1727	24.7097	2265	23.1434	215309
18.1643	1722	24.7491	2250	23.1697	214912
18.1905	1667	24.7885	2337	23.1959	214421
18.2168	1743	24.8279	2295	23.2222	215269
18.2431	1667	24.8673	2287	23.2485	215315
18.2693	1650	24.9067	2329	23.2747	216007
18.2956	1744	24.9461	2335	23.301	215633
18.3218	1659	24.9855	2189	23.3272	215473
18.3481	1671	25.0249	2370	23.3535	216924
18.3744	1684	25.0642	2402	23.3798	216109
18.4006	1743	25.1036	2299	23.406	215985
18.4269	1666	25.143	2345	23.4323	216280
18.4531	1662	25.1824	2291	23.4585	216288
18.4794	1757	25.2218	2338	23.4848	216740
18.5057	1714	25.2612	2281	23.5111	216904
18.5319	1762	25.3006	2302	23.5373	217384
18.5582	1720	25.34	2341	23.5636	218401
18.5844	1745	25.3794	2382	23.5898	217745
18.6107	1691	25.4188	2317	23.6161	219019
18.637	1749	25.4581	2266	23.6424	217575
18.6632	1741	25.4975	2339	23.6686	218370
18.6895	1759	25.5369	2378	23.6949	218356
18.7157	1804	25.5763	2310	23.7212	218412
18.742	1779	25.6157	2370	23.7474	218844
18.7683	1811	25.6551	2297	23.7737	218631
18.7945	1787	25.6945	2342	23.7999	219437
18.8208	1796	25.7339	2279	23.8262	218888
18.847	1779	25.7733	2452	23.8525	219649
18.8733	1706	25.8127	2354	23.8787	218917
18.8996	1704	25.8521	2316	23.905	219554
18.9258	1787	25.8914	2483	23.9312	219729
18.9521	1746	25.9308	2375	23.9575	218943
18.9783	1802	25.9702	2399	23.9838	220037
19.0046	1734	26.0096	2324	24.01	220983
19.0309	1765	26.049	2404	24.0363	220786
19.0571	1852	26.0884	2418	24.0625	220287
19.0834	1819	26.1278	2357	24.0888	220909
19.1097	1789	26.1672	2395	24.1151	220302
19.1359	1827	26.2066	2308	24.1413	220065
19.1622	1795	26.246	2358	24.1676	220914
19.1884	1884	26.2854	2441	24.1938	220358
19.2147	1802	26.3248	2490	24.2201	221019
19.241	1842	26.3641	2370	24.2464	221470
19.2672	1931	26.4035	2384	24.2726	221279
19.2935	1745	26.4429	2448	24.2989	220585
19.3197	1823	26.4823	2414	24.3251	221850
19.346	1822	26.5217	2470	24.3514	221123
19.3723	1872	26.5611	2434	24.3777	221396
19.3985	1817	26.6005	2368	24.4039	221634
19.4248	1841	26.6399	2400	24.4302	221505
19.451	1885	26.6793	2461	24.4564	222455
19.4773	1862	26.7187	2448	24.4827	222295
19.5036	2017	26.758	2494	24.509	223182
19.5298	1907	26.7974	2516	24.5352	222834
19.5561	1869	26.8368	2460	24.5615	223293
19.5824	1864	26.8762	2465	24.5877	223296
19.6086	1873	26.9156	2486	24.614	222788
19.6349	1883	26.955	2428	24.6403	224471
19.6611	1882	26.9944	2537	24.6665	223058
19.6874	1959	27.0338	2399	24.6928	223387
19.7137	1943	27.0732	2568	24.719	224371
19.7399	1895	27.1126	2445	24.7453	222908
19.7662	1911	27.1519	2496	24.7716	224116
19.7924	1984	27.1913	2508	24.7978	223917
19.8187	1870	27.2307	2400	24.8241	225229
19.845	1814	27.2701	2569	24.8503	224169
19.8712	1908	27.3095	2497	24.8766	224845
19.8975	1881	27.3489	2461	24.9029	225108
19.9237	1940	27.3883	2484	24.9291	225965
19.95	1891	27.4277	2489	24.9554	225613
19.9763	1922	27.4671	2517	24.9816	225313
20.0025	1920	27.5065	2518	25.0079	225457
20.0288	2010	27.5459	2446	25.0342	226235
20.055	1983	27.5852	2448	25.0604	225983
20.0813	1863	27.6246	2519	25.0867	225560
20.1076	1949	27.664	2510	25.113	225762
20.1338	2061	27.7034	2535	25.1392	225392
20.1601	1939	27.7428	2544	25.1655	225928
20.1863	2099	27.7822	2546	25.1917	227306
20.2126	1975	27.8216	2511	25.218	226321
20.2389	2041	27.861	2574	25.2443	226805
20.2651	1973	27.9004	2524	25.2705	227023
20.2914	1963	27.9398	2502	25.2968	226651
20.3176	2016	27.9792	2548	25.323	227427
20.3439	1993	28.0186	2609	25.3493	226762
20.3702	1980	28.0579	2549	25.3756	228376
20.3964	1956	28.0973	2539	25.4018	227484
20.4227	2046	28.1367	2509	25.4281	227635
20.4489	2022	28.1761	2555	25.4543	227560
20.4752	2092	28.2155	2569	25.4806	229074
20.5015	2021	28.2549	2578	25.5069	228564
20.5277	2089	28.2943	2464	25.5331	228553
20.554	1967	28.3337	2559	25.5594	228775
20.5802	2052	28.3731	2595	25.5857	228437
20.6065	2054	28.4125	2608	25.6119	228118
20.6328	2006	28.4519	2573	25.6382	229029
20.659	2075	28.4912	2531	25.6644	229524
20.6853	2018	28.5306	2553	25.6907	230189
20.7115	2065	28.57	2665	25.717	229445
20.7378	2178	28.6094	2605	25.7432	229404
20.7641	1990	28.6488	2703	25.7695	229276
20.7903	2068	28.6882	2504	25.7957	229627
20.8166	2143	28.7276	2553	25.822	230133
20.8428	2082	28.767	2536	25.8483	229278
20.8691	2129	28.8064	2642	25.8745	230272
20.8954	2025	28.8458	2547	25.9008	230309
20.9216	2103	28.8851	2638	25.927	230164
20.9479	2114	28.9245	2708	25.9533	229714
20.9742	2140	28.9639	2591	25.9795	229686
21.0004	2176	29.0033	2678	26.0058	230373
21.0267	2066	29.0427	2704	26.0321	230877
21.0529	2091	29.0821	2654	26.0583	231323
21.0792	2078	29.1215	2648	26.0846	232217
21.1055	2165	29.1609	2678	26.1109	230649
21.1317	2170	29.2003	2537	26.1371	231335
21.158	2138	29.2397	2722	26.1634	231561
21.1842	2213	29.2791	2702	26.1896	230685
21.2105	2146	29.3184	2709	26.2159	231816
21.2368	2149	29.3578	2704	26.2422	232186
21.263	2215	29.3972	2657	26.2684	231405
21.2893	2254	29.4366	2610	26.2947	232493
21.3155	2171	29.476	2684	26.3209	233005
21.3418	2255	29.5154	2760	26.3472	233274
21.3681	2208	29.5548	2584	26.3735	232164
21.3943	2246	29.5942	2715	26.3997	232782
21.4206	2134	29.6336	2709	26.426	233345
21.4469	2237	29.673	2682	26.4522	232930
21.4731	2184	29.7124	2652	26.4785	232747
21.4994	2199	29.7518	2674	26.5048	232751
21.5256	2292	29.7911	2724	26.531	231766
21.5519	2174	29.8305	2659	26.5573	232669
21.5782	2244	29.8699	2643	26.5835	233436
21.6044	2231	29.9093	2650	26.6098	233868
21.6307	2139	29.9487	2583	26.6361	234104
21.6569	2240	29.9881	2725	26.6623	234208
21.6832	2167	30.0275	2714	26.6886	233551
21.7095	2263	30.0669	2765	26.7148	233995
21.7357	2233	30.1063	2724	26.7411	233638
21.762	2276	30.1457	2669	26.7674	234443
21.7882	2152	30.1851	2776	26.7936	234264
21.8145	2233	30.2244	2719	26.8199	234217
21.8408	2161	30.2638	2759	26.8462	233855
21.867	2313	30.3032	2741	26.8724	235376
21.8933	2204	30.3426	2740	26.8987	235115
21.9195	2219	30.382	2741	26.9249	234863
21.9458	2194	30.4214	2747	26.9512	235118
21.9721	2187	30.4608	2673	26.9775	233609
21.9983	2273	30.5002	2862	27.0037	235023
22.0246	2257	30.5396	2696	27.03	234784
22.0508	2236	30.579	2763	27.0562	235407
22.0771	2246	30.6183	2735	27.0825	235558
22.1034	2270	30.6577	2598	27.1088	235763
22.1296	2280	30.6971	2815	27.135	235764
22.1559	2234	30.7365	2769	27.1613	235998
22.1821	2294	30.7759	2704	27.1875	235503
22.2084	2254	30.8153	2768	27.2138	236473
22.2347	2222	30.8547	2688	27.2401	236058
22.2609	2270	30.8941	2718	27.2663	235692
22.2872	2249	30.9335	2768	27.2926	236045
22.3134	2293	30.9729	2700	27.3188	235575
22.3397	2354	31.0123	2674	27.3451	236180
22.366	2327	31.0516	2626	27.3714	236524
22.3922	2350	31.091	2760	27.3976	236563
22.4185	2222	31.1304	2810	27.4239	237648
22.4447	2219	31.1698	2747	27.4502	237087
22.471	2375	31.2092	2779	27.4764	236424
22.4973	2198	31.2486	2790	27.5027	236425
22.5235	2230	31.288	2795	27.5289	237171
22.5498	2342	31.3274	2756	27.5552	236176
22.576	2297	31.3668	2777	27.5815	237040
22.6023	2326	31.4062	2781	27.6077	236906
22.6286	2295	31.4456	2709	27.634	237676
22.6548	2330	31.485	2778	27.6602	238145
22.6811	2318	31.5243	2644	27.6865	237158
22.7074	2440	31.5637	2748	27.7127	237469
22.7336	2337	31.6031	2746	27.739	237366
22.7599	2343	31.6425	2797	27.7653	239075
22.7861	2389	31.6819	2778	27.7915	238051
22.8124	2386	31.7213	2840	27.8178	238539
22.8387	2433	31.7607	2783	27.844	238801
22.8649	2407	31.8001	2631	27.8703	237883
22.8912	2412	31.8395	2793	27.8966	238273
22.9174	2318	31.8789	2816	27.9228	238868
22.9437	2379	31.9183	2758	27.9491	239106
22.97	2370	31.9576	2735	27.9754	239272
22.9962	2279	31.997	2694	28.0016	238440
23.0225	2357	32.0364	2829	28.0279	238769
23.0487	2351	32.0758	2821	28.0541	238904
23.075	2325	32.1152	2825	28.0804	239850
23.1013	2467	32.1546	2775	28.1067	238688
23.1275	2364	32.194	2784	28.1329	239771
23.1538	2411	32.2334	2867	28.1592	240194
23.18	2347	32.2728	2818	28.1854	239719
23.2063	2398	32.3122	2782	28.2117	240555
23.2326	2487	32.3516	2785	28.238	240619
23.2588	2300	32.3909	2736	28.2642	240582
23.2851	2363	32.4303	2804	28.2905	240867
23.3114	2454	32.4697	2875	28.3167	241031
23.3376	2473	32.5091	2806	28.343	240154
23.3639	2453	32.5485	2909	28.3693	239855
23.3901	2394	32.5879	2823	28.3955	241187
23.4164	2398	32.6273	2845	28.4218	240706
23.4427	2417	32.6667	2835	28.448	240976
23.4689	2347	32.7061	2811	28.4743	241161
23.4952	2446	32.7454	2877	28.5006	242140
23.5214	2456	32.7848	2888	28.5268	241429
23.5477	2506	32.8242	2880	28.5531	241868
23.5739	2496	32.8636	2868	28.5794	241476
23.6002	2455	32.903	2785	28.6056	241937
23.6265	2430	32.9424	2906	28.6319	241197
23.6527	2475	32.9818	2863	28.6581	241209
23.679	2441	33.0212	2836	28.6844	241591
23.7053	2505	33.0606	2864	28.7107	242422
23.7315	2527	33.1	2939	28.7369	241671
23.7578	2471	33.1394	2875	28.7632	242718
23.784	2409	33.1788	2898	28.7894	243284
23.8103	2400	33.2181	2861	28.8157	243420
23.8366	2414	33.2575	2815	28.842	243195
23.8628	2493	33.2969	2913	28.8682	243311
23.8891	2527	33.3363	2851	28.8945	244041
23.9153	2517	33.3757	2865	28.9207	243937
23.9416	2486	33.4151	2901	28.947	244121
23.9679	2468	33.4545	2864	28.9733	244305
23.9941	2509	33.4939	2953	28.9995	244298
24.0204	2544	33.5333	3013	29.0258	243162
24.0466	2460	33.5727	2844	29.052	244864
24.0729	2556	33.6121	2850	29.0783	244063
24.0992	2551	33.6514	2860	29.1046	245297
24.1254	2447	33.6908	2900	29.1308	245313
24.1517	2485	33.7302	2924	29.1571	246353
24.1779	2482	33.7696	2835	29.1833	245776
24.2042	2506	33.809	2939	29.2096	245460
24.2305	2512	33.8484	2862	29.2359	247410
24.2567	2502	33.8878	2935	29.2621	245294
24.283	2515	33.9272	2922	29.2884	246419
24.3092	2487	33.9666	2850	29.3147	246848
24.3355	2471	34.006	2902	29.3409	247066
24.3618	2604	34.0453	2842	29.3672	247919
24.388	2585	34.0847	2870	29.3934	247124
24.4143	2497	34.1241	2866	29.4197	248897
24.4406	2534	34.1635	2908	29.4459	246656
24.4668	2576	34.2029	2867	29.4722	248767
24.4931	2458	34.2423	2856	29.4985	249135
24.5193	2521	34.2817	2903	29.5247	248138
24.5456	2634	34.3211	2981	29.551	248976
24.5719	2573	34.3605	2932	29.5772	249649
24.5981	2528	34.3999	2952	29.6035	249808
24.6244	2615	34.4393	2875	29.6298	249378
24.6506	2645	34.4787	2932	29.656	249931
24.6769	2494	34.518	2933	29.6823	250546
24.7032	2554	34.5574	2999	29.7085	250676
24.7294	2597	34.5968	2980	29.7348	251003
24.7557	2524	34.6362	2919	29.7611	251338
24.7819	2581	34.6756	2878	29.7873	253037
24.8082	2617	34.715	2925	29.8136	252198
24.8345	2570	34.7544	2938	29.8399	253118
24.8607	2668	34.7938	2970	29.8661	253985
24.887	2572	34.8332	2952	29.8924	253239
24.9132	2575	34.8726	2808	29.9186	253937
24.9395	2559	34.9119	2949	29.9449	254737
24.9658	2532	34.9513	2915	29.9712	255302
24.992	2499	34.9907	2915	29.9974	255781
25.0183	2592	35.0301	2901	30.0237	256533
25.0446	2589	35.0695	2931	30.0499	256829
25.0708	2602	35.1089	2874	30.0762	257252
25.0971	2583	35.1483	3009	30.1025	256963
25.1233	2568	35.1877	2772	30.1287	259818
25.1496	2596	35.2271	2879	30.155	259095
25.1759	2643	35.2665	2965	30.1812	260473
25.2021	2653	35.3059	2907	30.2075	260876
25.2284	2607	35.3453	2925	30.2338	260791
25.2546	2519	35.3846	2901	30.26	261554
25.2809	2557	35.424	2946	30.2863	262464
25.3072	2646	35.4634	2891	30.3126	262622
25.3334	2652	35.5028	2866	30.3388	262975
25.3597	2573	35.5422	2851	30.3651	263138
25.3859	2646	35.5816	2982	30.3913	263086
25.4122	2686	35.621	3048	30.4176	264310
25.4384	2625	35.6604	2914	30.4439	264798
25.4647	2554	35.6998	2927	30.4701	265753
25.491	2608	35.7392	2842	30.4964	264514
25.5172	2656	35.7786	2970	30.5226	264905
25.5435	2639	35.8179	2878	30.5489	265491
25.5698	2600	35.8573	2965	30.5752	265135
25.596	2584	35.8967	2990	30.6014	264292
25.6223	2601	35.9361	2915	30.6277	264258
25.6485	2663	35.9755	2969	30.6539	264762
25.6748	2611	36.0149	2942	30.6802	264663
25.7011	2597	36.0543	2930	30.7065	263248
25.7273	2683	36.0937	2862	30.7327	264167
25.7536	2575	36.1331	2973	30.759	262924
25.7798	2674	36.1725	2800	30.7852	263143
25.8061	2766	36.2118	2856	30.8115	261777
25.8324	2585	36.2512	2971	30.8378	261949
25.8586	2663	36.2906	2945	30.864	261833
25.8849	2692	36.33	2866	30.8903	260447
25.9111	2613	36.3694	2969	30.9165	261494
25.9374	2695	36.4088	2817	30.9428	259214
25.9637	2626	36.4482	2934	30.9691	259429
25.9899	2497	36.4876	3045	30.9953	259936
26.0162	2677	36.527	2902	31.0216	258759
26.0424	2654	36.5664	3001	31.0478	257538
26.0687	2727	36.6058	2925	31.0741	258187
26.095	2635	36.6452	2986	31.1004	256990
26.1212	2589	36.6845	2965	31.1266	257662
26.1475	2795	36.7239	3096	31.1529	256984
26.1737	2607	36.7633	3022	31.1791	257426
26.2	2623	36.8027	2973	31.2054	255788
26.2263	2611	36.8421	3020	31.2317	256027
26.2525	2758	36.8815	2921	31.2579	255563
26.2788	2721	36.9209	2969	31.2842	254752
26.3051	2674	36.9603	2969	31.3104	254354
26.3313	2620	36.9997	3011	31.3367	254689
26.3576	2568	37.0391	2999	31.363	256051
26.3838	2658	37.0784	2897	31.3892	255451
26.4101	2653	37.1178	2958	31.4155	255463
26.4364	2711	37.1572	2999	31.4417	254899
26.4626	2719	37.1966	3024	31.468	255164
26.4889	2635	37.236	2955	31.4943	253272
26.5151	2678	37.2754	2892	31.5205	253978
26.5414	2667	37.3148	2947	31.5468	254014
26.5677	2681	37.3542	2929	31.573	253008
26.5939	2695	37.3936	2961	31.5993	253614
26.6202	2666	37.433	2939	31.6256	253309
26.6464	2698	37.4724	2971	31.6518	252916
26.6727	2722	37.5117	2942	31.6781	252532
26.699	2706	37.5511	2972	31.7044	253122
26.7252	2691	37.5905	2921	31.7306	252935
26.7515	2730	37.6299	2868	31.7569	252625
26.7777	2730	37.6693	2992	31.7831	252791
26.804	2672	37.7087	2854	31.8094	252448
26.8303	2720	37.7481	2868	31.8357	251968
26.8565	2689	37.7875	2880	31.8619	252717
26.8828	2709	37.8269	2951	31.8882	252186
26.9091	2633	37.8663	2860	31.9144	252560
26.9353	2573	37.9057	2948	31.9407	252988
26.9616	2695	37.9451	2900	31.967	251878
26.9878	2735	37.9844	3014	31.9932	252487
27.0141	2780	38.0238	2948	32.0195	252551
27.0404	2657	38.0632	2875	32.0457	251625
27.0666	2776	38.1026	2936	32.072	251405
27.0929	2700	38.142	3015	32.0983	253443
27.1191	2687	38.1814	2877	32.1245	252665
27.1454	2687	38.2208	2926	32.1508	252242
27.1716	2729	38.2602	2913	32.1771	252083
27.1979	2767	38.2996	2951	32.2033	252601
27.2242	2708	38.3389	2827	32.2296	251953
27.2504	2798	38.3783	2922	32.2558	252008
27.2767	2724	38.4177	2922	32.2821	251194
27.3029	2721	38.4571	2983	32.3083	252293
27.3292	2694	38.4965	2834	32.3346	252479
27.3555	2698	38.5359	2925	32.3609	252177
27.3817	2677	38.5753	2929	32.3871	252347
27.408	2706	38.6147	2945	32.4134	251656
27.4343	2807	38.6541	2954	32.4397	252328
27.4605	2676	38.6935	2914	32.4659	251261
27.4868	2816	38.7329	2863	32.4922	251396
27.513	2801	38.7722	2923	32.5184	252426
27.5393	2844	38.8116	2946	32.5447	252332
27.5656	2710	38.851	2936	32.571	253040
27.5918	2730	38.8904	2948	32.5972	252533
27.6181	2692	38.9298	2929	32.6235	253075
27.6443	2686	38.9692	3046	32.6497	252172
27.6706	2713	39.0086	2925	32.676	252472
27.6969	2705	39.048	3032	32.7023	252768
27.7231	2723	39.0874	3033	32.7285	252856
27.7494	2715	39.1268	2909	32.7548	252748
27.7756	2673	39.1662	2912	32.781	253586
27.8019	2701	39.2056	2984	32.8073	252902
27.8282	2753	39.2449	2993	32.8336	253665
27.8544	2728	39.2843	2904	32.8598	253085
27.8807	2763	39.3237	3112	32.8861	253508
27.9069	2696	39.3631	2984	32.9123	254212
27.9332	2787	39.4025	3098	32.9386	253872
27.9595	2811	39.4419	3039	32.9649	253967
27.9857	2709	39.4813	3012	32.9911	254390
28.012	2654	39.5207	2992	33.0174	254710
28.0383	2716	39.5601	2941	33.0436	254351
28.0645	2726	39.5995	2999	33.0699	254304
28.0908	2753	39.6388	3083	33.0962	253533
28.117	2724	39.6782	3024	33.1224	254172
28.1433	2745	39.7176	3072	33.1487	255427
28.1696	2670	39.757	2968	33.175	254738
28.1958	2729	39.7964	2964	33.2012	254289
28.2221	2759	39.8358	3087	33.2275	255527
28.2483	2743	39.8752	3120	33.2537	255302
28.2746	2844	39.9146	3048	33.28	255007
28.3009	2696	39.954	3058	33.3062	255103
28.3271	2793	39.9934	3041	33.3325	256088
28.3534	2813	40.0328	3148	33.3588	255936
28.3796	2746	40.0722	2985	33.385	255886
28.4059	2830	40.1115	3047	33.4113	255881
28.4322	2718	40.1509	3083	33.4376	255958
28.4584	2718	40.1903	3193	33.4638	256597
28.4847	2777	40.2297	3025	33.4901	256700
28.5109	2869	40.2691	3165	33.5163	257070
28.5372	2798	40.3085	2994	33.5426	256082
28.5635	2749	40.3479	3114	33.5689	257624
28.5897	2893	40.3873	3239	33.5951	256572
28.616	2821	40.4267	3137	33.6214	256927
28.6422	2711	40.4661	3100	33.6476	257970
28.6685	2747	40.5055	3060	33.6739	257128
28.6948	2737	40.5448	3071	33.7002	258688
28.721	2746	40.5842	3097	33.7264	257052
28.7473	2727	40.6236	3055	33.7527	258085
28.7736	2814	40.663	3150	33.7789	257367
28.7998	2851	40.7024	3073	33.8052	258430
28.8261	2804	40.7418	3138	33.8315	258558
28.8523	2770	40.7812	3169	33.8577	257538
28.8786	2856	40.8206	3068	33.884	258894
28.9048	2821	40.86	3211	33.9102	258766
28.9311	2755	40.8994	3211	33.9365	259113
28.9574	2795	40.9387	3172	33.9628	259261
28.9836	2873	40.9781	3219	33.989	258732
29.0099	2852	41.0175	3185	34.0153	259359
29.0361	2746	41.0569	3218	34.0416	259438
29.0624	2741	41.0963	3240	34.0678	259540
29.0887	2659	41.1357	3042	34.0941	261345
29.1149	2910	41.1751	3249	34.1203	260078
29.1412	2798	41.2145	3197	34.1466	261414
29.1674	2728	41.2539	3170	34.1728	261155
29.1937	2812	41.2933	3074	34.1991	261053
29.22	2800	41.3327	3086	34.2254	261586
29.2462	2700	41.3721	3132	34.2516	262486
29.2725	2779	41.4114	3126	34.2779	262595
29.2988	2798	41.4508	3145	34.3041	262084
29.325	2694	41.4902	3142	34.3304	263274
29.3513	2857	41.5296	3107	34.3567	263284
29.3775	2743	41.569	3213	34.3829	264000
29.4038	2805	41.6084	3173	34.4092	263623
29.4301	2832	41.6478	3090	34.4355	264561
29.4563	2790	41.6872	3116	34.4617	264842
29.4826	2787	41.7266	3139	34.488	264430
29.5088	2818	41.766	3060	34.5142	266218
29.5351	2838	41.8053	3197	34.5405	266392
29.5614	2836	41.8447	3207	34.5668	267026
29.5876	2783	41.8841	3127	34.593	267361
29.6139	2745	41.9235	3130	34.6193	267304
29.6401	2734	41.9629	3303	34.6455	267568
29.6664	2712	42.0023	3089	34.6718	268330
29.6927	2781	42.0417	3118	34.6981	269578
29.7189	2936	42.0811	3106	34.7243	269444
29.7452	2688	42.1205	3143	34.7506	271009
29.7715	2778	42.1599	3021	34.7768	271709
29.7977	2838	42.1993	3080	34.8031	272546
29.824	2776	42.2386	3101	34.8294	273932
29.8502	2835	42.278	3117	34.8556	273583
29.8765	2844	42.3174	3053	34.8819	275539
29.9028	2846	42.3568	3072	34.9081	275708
29.929	2770	42.3962	3087	34.9344	276709
29.9553	2725	42.4356	3015	34.9607	277663
29.9815	2773	42.475	3079	34.9869	278950
30.0078	2816	42.5144	3100	35.0132	279592
30.0341	2856	42.5538	3036	35.0395	280250
30.0603	2835	42.5932	3085	35.0657	281858
30.0866	2860	42.6326	3132	35.092	284817
30.1128	2777	42.672	3020	35.1182	284651
30.1391	2850	42.7113	3054	35.1445	286268
30.1654	2892	42.7507	3100	35.1707	288751
30.1916	2870	42.7901	3070	35.197	290644
30.2179	2882	42.8295	2981	35.2233	290783
30.2441	2849	42.8689	3043	35.2495	294253
30.2704	2868	42.9083	3004	35.2758	295113
30.2967	2814	42.9477	3167	35.3021	296806
30.3229	2869	42.9871	2971	35.3283	299011
30.3492	2773	43.0265	3014	35.3546	301701
30.3754	2767	43.0659	3083	35.3808	303907
30.4017	2805	43.1052	3022	35.4071	305243
30.428	2734	43.1446	2982	35.4334	307828
30.4542	2723	43.184	3102	35.4596	309773
30.4805	2904	43.2234	3152	35.4859	311685
30.5067	2737	43.2628	2988	35.5121	315165
30.533	2813	43.3022	2927	35.5384	317181
30.5593	2760	43.3416	3075	35.5647	319320
30.5855	2820	43.381	3135	35.5909	321070
30.6118	2775	43.4204	3103	35.6172	322910
30.638	2814	43.4598	3024	35.6434	326218
30.6643	2938	43.4992	3029	35.6697	327009
30.6906	2836	43.5386	3065	35.696	329012
30.7168	2782	43.5779	3080	35.7222	330013
30.7431	2876	43.6173	2964	35.7485	331263
30.7693	2831	43.6567	3049	35.7747	331084
30.7956	2769	43.6961	3011	35.801	332181
30.8219	2805	43.7355	2991	35.8273	331574
30.8481	2851	43.7749	3082	35.8535	332761
30.8744	2778	43.8143	2998	35.8798	330585
30.9006	2751	43.8537	3014	35.9061	332130
30.9269	2878	43.8931	3104	35.9323	330384
30.9532	2783	43.9325	3169	35.9586	329113
30.9794	2858	43.9719	3109	35.9848	327721
31.0057	3014	44.0112	3060	36.0111	327350
31.032	2776	44.0506	3025	36.0374	324542
31.0582	2905	44.09	3086	36.0636	322307
31.0845	2752	44.1294	2973	36.0899	321066
31.1107	2847	44.1688	3040	36.1161	319431
31.137	2787	44.2082	3054	36.1424	317042
31.1633	2802	44.2476	3139	36.1686	314678
31.1895	2858	44.287	2984	36.1949	311954
31.2158	2789	44.3264	3014	36.2212	310179
31.242	2886	44.3657	2987	36.2474	308710
31.2683	2796	44.4051	3034	36.2737	306359
31.2946	2877	44.4445	3025	36.3	305967
31.3208	2823	44.4839	2958	36.3262	303231
31.3471	2737	44.5233	3080	36.3525	300942
31.3733	2827	44.5627	3049	36.3787	299883
31.3996	2771	44.6021	3044	36.405	298057
31.4259	2829	44.6415	2984	36.4313	295464
31.4521	2813	44.6809	3022	36.4575	294695
31.4784	2860	44.7203	3087	36.4838	294081
31.5047	2895	44.7597	3034	36.51	291589
31.5309	2823	44.7991	3000	36.5363	290083
31.5572	2743	44.8384	2966	36.5626	289933
31.5834	2776	44.8778	3032	36.5888	287552
31.6097	2814	44.9172	3007	36.6151	286292
31.636	2830	44.9566	2986	36.6413	286191
31.6622	2738	44.996	2997	36.6676	284839
31.6885	2831	45.0354	2917	36.6939	284222
31.7147	2817	45.0748	3013	36.7201	283330
31.741	2788	45.1142	3011	36.7464	282574
31.7673	2911	45.1536	2934	36.7726	281447
31.7935	2789	45.193	2990	36.7989	281030
31.8198	2869	45.2323	2869	36.8252	280859
31.846	2824	45.2717	2955	36.8514	279719
31.8723	2889	45.3111	2898	36.8777	280038
31.8986	2895	45.3505	3011	36.904	278843
31.9248	2894	45.3899	3001	36.9302	279455
31.9511	2817	45.4293	3002	36.9565	278453
31.9773	2896	45.4687	2960	36.9827	278543
32.0036	2822	45.5081	2917	37.009	277613
32.0299	2841	45.5475	2948	37.0352	278503
32.0561	2758	45.5869	3015	37.0615	277162
32.0824	2728	45.6263	2916	37.0878	276716
32.1086	2812	45.6656	2932	37.114	277473
32.1349	2766	45.705	2964	37.1403	278460
32.1612	2868	45.7444	3024	37.1666	277599
32.1874	2788	45.7838	2883	37.1928	276182
32.2137	2804	45.8232	3031	37.2191	276628
32.2399	2770	45.8626	3017	37.2453	275826
32.2662	2808	45.902	3018	37.2716	275399
32.2925	2841	45.9414	2902	37.2979	276134
32.3187	2882	45.9808	2939	37.3241	276636
32.345	2783	46.0202	2901	37.3504	275637
32.3712	2746	46.0596	2964	37.3766	275593
32.3975	2846	46.099	2991	37.4029	275319
32.4238	2780	46.1383	2927	37.4292	275929
32.45	2759	46.1777	3000	37.4554	276185
32.4763	2745	46.2171	2960	37.4817	275476
32.5025	2824	46.2565	3005	37.5079	275737
32.5288	2779	46.2959	2916	37.5342	274157
32.5551	2840	46.3353	2941	37.5605	274847
32.5813	2731	46.3747	2948	37.5867	273479
32.6076	2672	46.4141	2887	37.613	275164
32.6339	2871	46.4535	2932	37.6392	273430
32.6601	2878	46.4929	2951	37.6655	273128
32.6864	2884	46.5322	2942	37.6918	273544
32.7126	2783	46.5716	2918	37.718	272845
32.7389	2839	46.611	3024	37.7443	273217
32.7651	2794	46.6504	2935	37.7706	273547
32.7914	2832	46.6898	2952	37.7968	272547
32.8177	2783	46.7292	2941	37.8231	271567
32.8439	2857	46.7686	2906	37.8493	272119
32.8702	2763	46.808	2967	37.8756	272359
32.8965	2809	46.8474	2961	37.9019	273246
32.9227	2840	46.8868	2980	37.9281	271945
32.949	2853	46.9262	3012	37.9544	272005
32.9752	2833	46.9656	2925	37.9806	272192
33.0015	2793	47.0049	2918	38.0069	271735
33.0278	2888	47.0443	2851	38.0331	271798
33.054	2784	47.0837	2998	38.0594	272069
33.0803	2808	47.1231	2866	38.0857	272143
33.1065	2839	47.1625	2980	38.1119	270925
33.1328	2854	47.2019	2905	38.1382	272252
33.1591	2805	47.2413	2957	38.1645	271881
33.1853	2803	47.2807	2757	38.1907	271614
33.2116	2748	47.3201	2865	38.217	271392
33.2378	2832	47.3595	2923	38.2432	271808
33.2641	2803	47.3989	2925	38.2695	272970
33.2904	2771	47.4382	2928	38.2958	272106
33.3166	2804	47.4776	2917	38.322	271399
33.3429	2815	47.517	2892	38.3483	271601
33.3691	2828	47.5564	2873	38.3745	272432
33.3954	2701	47.5958	2879	38.4008	271391
33.4217	2860	47.6352	2889	38.4271	274232
33.4479	2776	47.6746	2872	38.4533	272480
33.4742	2799	47.714	2925	38.4796	272579
33.5005	2809	47.7534	2918	38.5058	273010
33.5267	2785	47.7928	2783	38.5321	273879
33.553	2824	47.8321	2872	38.5584	274009
33.5792	2731	47.8715	2955	38.5846	272663
33.6055	2682	47.9109	2861	38.6109	274348
33.6317	2692	47.9503	2951	38.6371	272679
33.658	2703	47.9897	2875	38.6634	273183
33.6843	2731	48.0291	2917	38.6897	273581
33.7105	2684	48.0685	2893	38.7159	274697
33.7368	2767	48.1079	2805	38.7422	274726
33.763	2804	48.1473	2898	38.7685	274849
33.7893	2767	48.1867	2934	38.7947	274644
33.8156	2871	48.2261	2945	38.821	274794
33.8418	2686	48.2655	3019	38.8472	274142
33.8681	2752	48.3048	2901	38.8735	275839
33.8944	2822	48.3442	2945	38.8997	274465
33.9206	2728	48.3836	2916	38.926	275095
33.9469	2696	48.423	2892	38.9523	275597
33.9731	2770	48.4624	2899	38.9785	275349
33.9994	2686	48.5018	2874	39.0048	276471
34.0257	2792	48.5412	2957	39.0311	276682
34.0519	2799	48.5806	2857	39.0573	275861
34.0782	2723	48.62	2958	39.0836	277010
34.1044	2708	48.6594	2861	39.1098	276922
34.1307	2786	48.6987	2862	39.1361	277573
34.157	2704	48.7381	2899	39.1624	277054
34.1832	2751	48.7775	3039	39.1886	277881
34.2095	2730	48.8169	2996	39.2149	277664
34.2357	2766	48.8563	2808	39.2411	278459
34.262	2819	48.8957	2848	39.2674	277945
34.2883	2821	48.9351	2902	39.2937	278468
34.3145	2676	48.9745	2955	39.3199	278655
34.3408	2721	49.0139	2857	39.3462	278402
34.367	2809	49.0533	2809	39.3724	278878
34.3933	2751	49.0927	2876	39.3987	279386
34.4196	2794	49.132	2944	39.425	280359
34.4458	2647	49.1714	3002	39.4512	279973
34.4721	2676	49.2108	2782	39.4775	280514
34.4984	2729	49.2502	2868	39.5037	279878
34.5246	2659	49.2896	2951	39.53	280587
34.5509	2639	49.329	2868	39.5563	281001
34.5771	2731	49.3684	2833	39.5825	281977
34.6034	2574	49.4078	2834	39.6088	282503
34.6296	2732	49.4472	2842	39.635	282544
34.6559	2828	49.4866	2933	39.6613	282211
34.6822	2772	49.526	2890	39.6876	283359
34.7084	2746	49.5654	2800	39.7138	283393
34.7347	2692	49.6047	2809	39.7401	284908
34.761	2741	49.6441	2840	39.7664	284547
34.7872	2769	49.6835	2923	39.7926	285155
34.8135	2742	49.7229	2968	39.8189	285389
34.8397	2741	49.7623	2823	39.8451	285787
34.866	2730	49.8017	2754	39.8714	286457
34.8923	2630	49.8411	2847	39.8976	287168
34.9185	2769	49.8805	2802	39.9239	286744
34.9448	2744	49.9199	2773	39.9502	287902
34.971	2776	49.9593	2864	39.9764	287771
34.9973	2703	49.9986	2846	40.0027	289042
35.0236	2636	50.038	2912	40.029	289375
35.0498	2773	50.0774	2852	40.0552	290358
35.0761	2727	50.1168	2764	40.0815	289835
35.1023	2793	50.1562	2755	40.1077	290267
35.1286	2691	50.1956	2887	40.134	290813
35.1549	2713	50.235	2869	40.1603	291187
35.1811	2679	50.2744	2753	40.1865	291311
35.2074	2660	50.3138	2966	40.2128	292003
35.2336	2629	50.3532	2806	40.239	292925
35.2599	2790	50.3925	2848	40.2653	293303
35.2862	2726	50.432	2867	40.2916	293586
35.3124	2706	50.4713	2886	40.3178	293889
35.3387	2639	50.5107	2889	40.3441	293765
35.365	2746	50.5501	2825	40.3703	295214
35.3912	2651	50.5895	2779	40.3966	295051
35.4175	2729	50.6289	2866	40.4229	294377
35.4437	2640	50.6683	2769	40.4491	296560
35.47	2686	50.7077	2808	40.4754	295399
35.4963	2661	50.7471	2873	40.5016	296770
35.5225	2546	50.7865	2819	40.5279	296457
35.5488	2688	50.8259	2892	40.5542	296562
35.575	2631	50.8652	2868	40.5804	297359
35.6013	2748	50.9046	2816	40.6067	298150
35.6275	2680	50.944	2908	40.633	298035
35.6538	2740	50.9834	2877	40.6592	298658
35.6801	2654	51.0228	2931	40.6855	298509
35.7063	2590	51.0622	2782	40.7117	298724
35.7326	2630	51.1016	2803	40.738	299756
35.7589	2662	51.141	2834	40.7642	299447
35.7851	2652	51.1804	2924	40.7905	299489
35.8114	2687	51.2198	2914	40.8168	299945
35.8376	2652	51.2591	2802	40.843	300177
35.8639	2618	51.2985	2854	40.8693	301523
35.8902	2781	51.3379	2824	40.8956	301298
35.9164	2690	51.3773	2825	40.9218	300881
35.9427	2574	51.4167	2914	40.9481	300448
35.9689	2622	51.4561	2863	40.9743	300728
35.9952	2608	51.4955	2880	41.0006	301890
36.0215	2642	51.5349	2855	41.0269	301761
36.0477	2575	51.5743	2796	41.0531	300916
36.074	2595	51.6137	2912	41.0794	300766
36.1003	2602	51.6531	2789	41.1056	300855
36.1265	2780	51.6925	2855	41.1319	302471
36.1528	2648	51.7318	2897	41.1582	301629
36.179	2690	51.7712	2753	41.1844	300883
36.2053	2702	51.8106	2789	41.2107	301518
36.2315	2662	51.85	2849	41.2369	300657
36.2578	2672	51.8894	2786	41.2632	301846
36.2841	2598	51.9288	2870	41.2895	300643
36.3103	2624	51.9682	2835	41.3157	300676
36.3366	2649	52.0076	2794	41.342	300733
36.3629	2538	52.047	2794	41.3683	301183
36.3891	2655	52.0864	2765	41.3945	300040
36.4154	2677	52.1257	2837	41.4208	300161
36.4416	2603	52.1651	2755	41.447	300012
36.4679	2639	52.2045	2756	41.4733	299647
36.4941	2640	52.2439	2721	41.4995	299642
36.5204	2564	52.2833	2829	41.5258	299694
36.5467	2598	52.3227	2805	41.5521	299813
36.5729	2646	52.3621	2808	41.5783	299569
36.5992	2648	52.4015	2806	41.6046	299630
36.6255	2669	52.4409	2749	41.6309	299544
36.6517	2568	52.4803	2811	41.6571	299019
36.678	2599	52.5197	2797	41.6834	299106
36.7042	2554	52.559	2727	41.7096	298627
36.7305	2628	52.5984	2700	41.7359	297582
36.7568	2563	52.6378	2727	41.7621	298473
36.783	2604	52.6772	2780	41.7884	297845
36.8093	2503	52.7166	2869	41.8147	298205
36.8355	2631	52.756	2699	41.8409	298063
36.8618	2632	52.7954	2779	41.8672	296708
36.8881	2565	52.8348	2730	41.8935	297554
36.9143	2597	52.8742	2754	41.9197	297250
36.9406	2508	52.9136	2969	41.946	297505
36.9668	2625	52.953	2755	41.9722	296433
36.9931	2486	52.9924	2790	41.9985	295905
37.0194	2661	53.0317	2735	42.0248	295687
37.0456	2541	53.0711	2748	42.051	295721
37.0719	2538	53.1105	2735	42.0773	295440
37.0981	2610	53.1499	2767	42.1035	295113
37.1244	2625	53.1893	2711	42.1298	294907
37.1507	2571	53.2287	2816	42.1561	294433
37.1769	2590	53.2681	2832	42.1823	295156
37.2032	2618	53.3075	2788	42.2086	295775
37.2294	2523	53.3469	2734	42.2348	294873
37.2557	2546	53.3863	2782	42.2611	294639
37.282	2634	53.4256	2798	42.2874	295059
37.3082	2513	53.465	2727	42.3136	294950
37.3345	2574	53.5044	2771	42.3399	294858
37.3608	2598	53.5438	2772	42.3661	293603
37.387	2557	53.5832	2693	42.3924	293725
37.4133	2594	53.6226	2785	42.4187	293882
37.4395	2508	53.662	2693	42.4449	294387
37.4658	2611	53.7014	2836	42.4712	293541
37.4921	2537	53.7408	2733	42.4975	293989
37.5183	2532	53.7802	2706	42.5237	294224
37.5446	2650	53.8196	2778	42.55	294142
37.5708	2598	53.859	2713	42.5762	295094
37.5971	2456	53.8983	2714	42.6025	294677
37.6234	2557	53.9377	2785	42.6287	294288
37.6496	2476	53.9771	2721	42.655	294557
37.6759	2547	54.0165	2699	42.6813	295133
37.7021	2479	54.0559	2658	42.7075	295481
37.7284	2497	54.0953	2660	42.7338	295647
37.7547	2533	54.1347	2674	42.7601	295512
37.7809	2615	54.1741	2680	42.7863	295871
37.8072	2562	54.2135	2722	42.8126	296762
37.8334	2476	54.2529	2647	42.8388	296445
37.8597	2570	54.2923	2731	42.8651	297326
37.886	2502	54.3316	2734	42.8914	297618
37.9122	2576	54.371	2735	42.9176	297150
37.9385	2580	54.4104	2715	42.9439	298211
37.9648	2496	54.4498	2758	42.9701	298391
37.991	2486	54.4892	2683	42.9964	298760
38.0173	2588	54.5286	2591	43.0227	299806
38.0435	2461	54.568	2594	43.0489	299601
38.0698	2564	54.6074	2738	43.0752	300170
38.096	2613	54.6468	2667	43.1014	301509
38.1223	2472	54.6862	2763	43.1277	301305
38.1486	2448	54.7255	2662	43.154	301773
38.1748	2573	54.7649	2751	43.1802	302195
38.2011	2519	54.8043	2603	43.2065	302786
38.2274	2484	54.8437	2774	43.2328	302385
38.2536	2530	54.8831	2718	43.259	304046
38.2799	2545	54.9225	2678	43.2853	303595
38.3061	2549	54.9619	2734	43.3115	305101
38.3324	2519	55.0013	2691	43.3378	303989
38.3586	2442	55.0407	2749	43.364	306439
38.3849	2520	55.0801	2807	43.3903	305411
38.4112	2565	55.1195	2719	43.4166	305707
38.4374	2558	55.1589	2662	43.4428	306085
38.4637	2580	55.1982	2638	43.4691	305934
38.49	2571	55.2376	2622	43.4954	305532
38.5162	2460	55.277	2854	43.5216	304507
38.5425	2512	55.3164	2706	43.5479	306079
38.5687	2522	55.3558	2721	43.5741	305051
38.595	2577	55.3952	2630	43.6004	305465
38.6213	2490	55.4346	2693	43.6266	304086
38.6475	2508	55.474	2696	43.6529	303681
38.6738	2478	55.5134	2613	43.6792	303841
38.7	2471	55.5528	2642	43.7054	302851
38.7263	2529	55.5921	2733	43.7317	302139
38.7526	2493	55.6315	2622	43.758	301449
38.7788	2497	55.6709	2655	43.7842	301705
38.8051	2517	55.7103	2697	43.8105	300295
38.8313	2593	55.7497	2710	43.8367	300864
38.8576	2491	55.7891	2716	43.863	299804
38.8839	2522	55.8285	2639	43.8893	298734
38.9101	2457	55.8679	2729	43.9155	299042
38.9364	2539	55.9073	2596	43.9418	298257
38.9626	2608	55.9467	2613	43.968	298066
38.9889	2450	55.9861	2730	43.9943	297225
39.0152	2495	56.0254	2621	44.0206	297439
39.0414	2491	56.0648	2663	44.0468	295914
39.0677	2539	56.1042	2576	44.0731	296218
39.0939	2495	56.1436	2654	44.0993	295957
39.1202	2567	56.183	2677	44.1256	295471
39.1465	2506	56.2224	2617	44.1519	295318
39.1727	2459	56.2618	2697	44.1781	294636
39.199	2477	56.3012	2625	44.2044	295774
39.2253	2576	56.3406	2596	44.2306	293862
39.2515	2511	56.38	2635	44.2569	293850
39.2778	2475	56.4194	2605	44.2832	293196
39.304	2508	56.4588	2672	44.3094	292617
39.3303	2525	56.4981	2655	44.3357	292832
39.3566	2452	56.5375	2592	44.362	293014
39.3828	2498	56.5769	2548	44.3882	292734
39.4091	2542	56.6163	2677	44.4145	292217
39.4353	2488	56.6557	2631	44.4407	293015
39.4616	2500	56.6951	2707	44.467	293221
39.4879	2607	56.7345	2620	44.4933	291797
39.5141	2532	56.7739	2706	44.5195	292872
39.5404	2507	56.8133	2644	44.5458	293855
39.5666	2508	56.8526	2604	44.572	292918
39.5929	2481	56.892	2571	44.5983	291908
39.6192	2553	56.9314	2656	44.6246	291962
39.6454	2535	56.9708	2590	44.6508	291464
39.6717	2535	57.0102	2593	44.6771	290667
39.6979	2488	57.0496	2682	44.7033	290854
39.7242	2594	57.089	2701	44.7296	291696
39.7505	2488	57.1284	2507	44.7559	290212
39.7767	2420	57.1678	2646	44.7821	292625
39.803	2423	57.2072	2538	44.8084	291667
39.8293	2410	57.2466	2530	44.8346	292464
39.8555	2501	57.2859	2642	44.8609	291825
39.8818	2617	57.3253	2642	44.8872	291501
39.908	2496	57.3647	2507	44.9134	291062
39.9343	2581	57.4041	2658	44.9397	290660
39.9605	2401	57.4435	2681	44.9659	291023
39.9868	2475	57.4829	2546	44.9922	291773
40.0131	2478	57.5223	2634	45.0185	292033
40.0393	2487	57.5617	2617	45.0447	290652
40.0656	2464	57.6011	2597	45.071	290731
40.0919	2577	57.6405	2683	45.0973	290756
40.1181	2590	57.6799	2560	45.1235	290678
40.1444	2522	57.7193	2573	45.1498	290871
40.1706	2485	57.7586	2644	45.176	291626
40.1969	2547	57.798	2583	45.2023	290612
40.2231	2500	57.8374	2512	45.2285	290907
40.2494	2577	57.8768	2580	45.2548	291304
40.2757	2508	57.9162	2716	45.2811	290823
40.3019	2472	57.9556	2600	45.3073	290289
40.3282	2505	57.995	2554	45.3336	290544
40.3545	2533	58.0344	2574	45.3599	291059
40.3807	2487	58.0738	2571	45.3861	290854
40.407	2604	58.1132	2679	45.4124	290792
40.4332	2421	58.1525	2551	45.4386	290820
40.4595	2548	58.1919	2582	45.4649	290750
40.4858	2501	58.2313	2548	45.4911	290462
40.512	2630	58.2707	2449	45.5174	290347
40.5383	2440	58.3101	2534	45.5437	291068
40.5645	2594	58.3495	2600	45.5699	290205
40.5908	2521	58.3889	2525	45.5962	290465
40.6171	2548	58.4283	2543	45.6225	289273
40.6433	2532	58.4677	2556	45.6487	290982
40.6696	2483	58.5071	2569	45.675	290995
40.6958	2503	58.5465	2642	45.7012	290760
40.7221	2508	58.5859	2520	45.7275	290715
40.7484	2587	58.6252	2563	45.7538	290965
40.7746	2475	58.6646	2522	45.78	289752
40.8009	2541	58.704	2511	45.8063	290182
40.8272	2512	58.7434	2610	45.8325	290598
40.8534	2500	58.7828	2646	45.8588	290464
40.8797	2575	58.8222	2549	45.8851	290188
40.9059	2536	58.8616	2582	45.9113	290930
40.9322	2486	58.901	2563	45.9376	291436
40.9584	2608	58.9404	2519	45.9638	290566
40.9847	2506	58.9798	2548	45.9901	291307
41.011	2558	59.0192	2554	46.0164	291851
41.0372	2426	59.0585	2428	46.0426	291245
41.0635	2539	59.0979	2532	46.0689	291217
41.0898	2554	59.1373	2494	46.0951	291055
41.116	2520	59.1767	2497	46.1214	291137
41.1423	2503	59.2161	2707	46.1477	291037
41.1685	2533	59.2555	2628	46.1739	291228
41.1948	2446	59.2949	2597	46.2002	291513
41.2211	2605	59.3343	2492	46.2264	290926
41.2473	2493	59.3737	2524	46.2527	291245
41.2736	2668	59.4131	2542	46.279	292008
41.2998	2482	59.4524	2547	46.3052	291194
41.3261	2426	59.4918	2539	46.3315	290880
41.3524	2486	59.5312	2505	46.3578	291039
41.3786	2544	59.5706	2544	46.384	291449
41.4049	2610	59.61	2523	46.4103	291880
41.4311	2548	59.6494	2441	46.4365	291323
41.4574	2497	59.6888	2549	46.4628	292629
41.4837	2522	59.7282	2471	46.4891	292037
41.5099	2570	59.7676	2414	46.5153	292195
41.5362	2600	59.807	2482	46.5416	291763
41.5624	2513	59.8464	2542	46.5678	291306
41.5887	2546	59.8858	2514	46.5941	291409
41.615	2523	59.9251	2477	46.6204	290625
41.6412	2416	59.9645	2539	46.6466	292917
41.6675	2513	60.0039	2478	46.6729	292054
41.6938	2466	60.0433	2491	46.6991	291225
41.72	2517	60.0827	2466	46.7254	292736
41.7463	2512	60.1221	2561	46.7517	292033
41.7725	2463	60.1615	2475	46.7779	292798
41.7988	2448	60.2009	2511	46.8042	292551
41.825	2500	60.2403	2567	46.8304	292823
41.8513	2493	60.2797	2451	46.8567	292360
41.8776	2471	60.319	2523	46.883	292024
41.9038	2526	60.3584	2396	46.9092	291426
41.9301	2542	60.3978	2468	46.9355	292054
41.9564	2575	60.4372	2411	46.9618	292654
41.9826	2467	60.4766	2477	46.988	291953
42.0089	2476	60.516	2550	47.0143	292281
42.0351	2534	60.5554	2529	47.0405	292166
42.0614	2476	60.5948	2533	47.0668	292679
42.0877	2514	60.6342	2396	47.093	293052
42.1139	2479	60.6736	2456	47.1193	292084
42.1402	2484	60.713	2471	47.1456	292388
42.1664	2509	60.7523	2445	47.1718	293099
42.1927	2475	60.7917	2459	47.1981	291839
42.219	2503	60.8311	2524	47.2244	291429
42.2452	2458	60.8705	2499	47.2506	292889
42.2715	2512	60.9099	2421	47.2769	291699
42.2977	2525	60.9493	2482	47.3031	292102
42.324	2475	60.9887	2549	47.3294	291170
42.3503	2407	61.0281	2479	47.3556	292364
42.3765	2467	61.0675	2509	47.3819	292238
42.4028	2489	61.1069	2506	47.4082	291539
42.429	2494	61.1463	2460	47.4344	290870
42.4553	2494	61.1857	2394	47.4607	292676
42.4816	2525	61.225	2548	47.487	292505
42.5078	2443	61.2644	2487	47.5132	292116
42.5341	2512	61.3038	2426	47.5395	292789
42.5603	2442	61.3432	2423	47.5657	292773
42.5866	2494	61.3826	2513	47.592	292544
42.6129	2456	61.422	2469	47.6183	291866
42.6391	2476	61.4614	2420	47.6445	292324
42.6654	2470	61.5008	2546	47.6708	291115
42.6917	2522	61.5402	2464	47.697	291979
42.7179	2502	61.5796	2536	47.7233	291234
42.7442	2467	61.6189	2445	47.7496	292062
42.7704	2493	61.6583	2512	47.7758	292580
42.7967	2447	61.6977	2484	47.8021	292492
42.8229	2383	61.7371	2455	47.8283	292745
42.8492	2380	61.7765	2549	47.8546	292145
42.8755	2636	61.8159	2361	47.8809	291063
42.9017	2419	61.8553	2451	47.9071	291823
42.928	2422	61.8947	2399	47.9334	290685
42.9543	2489	61.9341	2510	47.9597	290958
42.9805	2531	61.9735	2470	47.9859	290048
43.0068	2579	62.0129	2433	48.0122	291449
43.033	2465	62.0523	2451	48.0384	290936
43.0593	2365	62.0916	2388	48.0647	290684
43.0856	2438	62.131	2420	48.0909	290444
43.1118	2469	62.1704	2486	48.1172	290474
43.1381	2432	62.2098	2461	48.1435	290872
43.1643	2465	62.2492	2475	48.1697	290620
43.1906	2505	62.2886	2407	48.196	290202
43.2169	2462	62.328	2482	48.2223	290724
43.2431	2467	62.3674	2507	48.2485	290420
43.2694	2465	62.4068	2401	48.2748	290393
43.2956	2449	62.4462	2472	48.301	291306
43.3219	2462	62.4856	2451	48.3273	290284
43.3482	2495	62.5249	2531	48.3536	290338
43.3744	2476	62.5643	2463	48.3798	289377
43.4007	2479	62.6037	2402	48.4061	290464
43.4269	2528	62.6431	2473	48.4323	290979
43.4532	2507	62.6825	2329	48.4586	289341
43.4795	2393	62.7219	2500	48.4849	289511
43.5057	2444	62.7613	2439	48.5111	290443
43.532	2439	62.8007	2424	48.5374	290009
43.5583	2581	62.8401	2372	48.5636	290119
43.5845	2396	62.8794	2397	48.5899	289702
43.6108	2496	62.9188	2463	48.6162	289875
43.637	2420	62.9582	2465	48.6424	289679
43.6633	2475	62.9976	2477	48.6687	289401
43.6895	2471	63.037	2495	48.6949	290392
43.7158	2437	63.0764	2459	48.7212	290230
43.7421	2447	63.1158	2417	48.7475	289715
43.7683	2430	63.1552	2483	48.7737	290669
43.7946	2400	63.1946	2288	48.8	289751
43.8209	2456	63.234	2422	48.8263	290641
43.8471	2503	63.2734	2539	48.8525	288674
43.8734	2425	63.3128	2481	48.8788	289855
43.8996	2458	63.3521	2357	48.905	290093
43.9259	2485	63.3915	2403	48.9313	289821
43.9522	2408	63.4309	2432	48.9575	288013
43.9784	2478	63.4703	2463	48.9838	288992
44.0047	2389	63.5097	2416	49.0101	289554
44.0309	2339	63.5491	2437	49.0363	289307
44.0572	2466	63.5885	2377	49.0626	288971
44.0835	2415	63.6279	2403	49.0889	288992
44.1097	2505	63.6673	2384	49.1151	288773
44.136	2436	63.7067	2375	49.1414	289694
44.1622	2446	63.746	2337	49.1676	288725
44.1885	2403	63.7854	2372	49.1939	289048
44.2148	2448	63.8248	2427	49.2201	288023
44.241	2328	63.8642	2454	49.2464	289034
44.2673	2432	63.9036	2404	49.2727	289293
44.2935	2426	63.943	2386	49.2989	289203
44.3198	2458	63.9824	2346	49.3252	288354
44.3461	2471	64.0218	2401	49.3515	288232
44.3723	2447	64.0612	2493	49.3777	287843
44.3986	2450	64.1006	2303	49.404	289137
44.4248	2390	64.14	2368	49.4302	288102
44.4511	2367	64.1793	2377	49.4565	289211
44.4774	2398	64.2187	2424	49.4828	288690
44.5036	2359	64.2581	2244	49.509	288882
44.5299	2423	64.2975	2470	49.5353	288603
44.5562	2305	64.3369	2348	49.5615	288715
44.5824	2384	64.3763	2395	49.5878	287735
44.6087	2415	64.4157	2337	49.6141	288418
44.6349	2345	64.4551	2339	49.6403	287946
44.6612	2408	64.4945	2343	49.6666	288764
44.6874	2407	64.5339	2304	49.6928	287707
44.7137	2391	64.5733	2314	49.7191	287211
44.74	2431	64.6127	2345	49.7454	288164
44.7662	2378	64.652	2273	49.7716	289846
44.7925	2423	64.6914	2341	49.7979	288784
44.8188	2356	64.7308	2379	49.8242	288607
44.845	2428	64.7702	2421	49.8504	288788
44.8713	2381	64.8096	2380	49.8767	287903
44.8975	2334	64.849	2307	49.9029	288599
44.9238	2449	64.8884	2307	49.9292	288641
44.9501	2300	64.9278	2377	49.9554	287942
44.9763	2449	64.9672	2329	49.9817	289226
45.0026	2441	65.0066	2333	50.008	289038
45.0288	2489	65.046	2340	50.0342	288640
45.0551	2393	65.0853	2369	50.0605	287657
45.0814	2536	65.1247	2357	50.0868	287877
45.1076	2367	65.1641	2250	50.113	288560
45.1339	2368	65.2035	2285	50.1393	288138
45.1601	2381	65.2429	2332	50.1655	288536
45.1864	2328	65.2823	2270	50.1918	289343
45.2127	2335	65.3217	2352	50.2181	288703
45.2389	2401	65.3611	2409	50.2443	287379
45.2652	2408	65.4005	2274	50.2706	287530
45.2914	2454	65.4399	2307	50.2968	287293
45.3177	2463	65.4792	2304	50.3231	288108
45.344	2366	65.5186	2286	50.3494	288266
45.3702	2358	65.558	2317	50.3756	288720
45.3965	2402	65.5974	2344	50.4019	287788
45.4228	2332	65.6368	2351	50.4281	288610
45.449	2365	65.6762	2361	50.4544	287987
45.4753	2282	65.7156	2362	50.4807	287963
45.5015	2288	65.755	2339	50.5069	288800
45.5278	2389	65.7944	2330	50.5332	287543
45.554	2389	65.8338	2367	50.5594	288857
45.5803	2303	65.8732	2300	50.5857	289054
45.6066	2273	65.9125	2323	50.612	288223
45.6328	2329	65.9519	2262	50.6382	289389
45.6591	2317	65.9913	2291	50.6645	288802
45.6853	2362	66.0307	2272	50.6908	288395
45.7116	2332	66.0701	2255	50.717	288795
45.7379	2263	66.1095	2308	50.7433	288936
45.7641	2342	66.1489	2323	50.7695	288747
45.7904	2395	66.1883	2282	50.7958	288116
45.8167	2396	66.2277	2297	50.822	287299
45.8429	2324	66.2671	2272	50.8483	288240
45.8692	2335	66.3065	2224	50.8746	289525
45.8954	2309	66.3458	2260	50.9008	288958
45.9217	2333	66.3852	2385	50.9271	287520
45.948	2254	66.4246	2262	50.9534	288383
45.9742	2430	66.464	2290	50.9796	288503
46.0005	2320	66.5034	2310	51.0059	288553
46.0267	2297	66.5428	2243	51.0321	288288
46.053	2382	66.5822	2254	51.0584	289226
46.0793	2318	66.6216	2313	51.0847	289313
46.1055	2332	66.661	2348	51.1109	288820
46.1318	2296	66.7004	2350	51.1372	288778
46.158	2283	66.7398	2281	51.1634	288165
46.1843	2305	66.7792	2276	51.1897	288005
46.2106	2294	66.8185	2277	51.216	289491
46.2368	2175	66.8579	2262	51.2422	288715
46.2631	2275	66.8973	2230	51.2685	289114
46.2893	2288	66.9367	2261	51.2947	288588
46.3156	2365	66.9761	2267	51.321	288845
46.3419	2160	67.0155	2310	51.3473	288230
46.3681	2257	67.0549	2236	51.3735	289245
46.3944	2223	67.0943	2243	51.3998	289223
46.4207	2214	67.1337	2329	51.426	289381
46.4469	2384	67.1731	2319	51.4523	288925
46.4732	2261	67.2125	2324	51.4786	289315
46.4994	2313	67.2518	2310	51.5048	289827
46.5257	2286	67.2912	2285	51.5311	289383
46.5519	2302	67.3306	2293	51.5573	288732
46.5782	2237	67.37	2238	51.5836	288657
46.6045	2359	67.4094	2353	51.6099	289161
46.6307	2344	67.4488	2229	51.6361	289348
46.657	2200	67.4882	2292	51.6624	289084
46.6833	2224	67.5276	2245	51.6887	289594
46.7095	2278	67.567	2314	51.7149	289180
46.7358	2344	67.6064	2294	51.7412	290288
46.762	2294	67.6458	2353	51.7674	288611
46.7883	2259	67.6851	2299	51.7937	289760
46.8146	2222	67.7245	2178	51.8199	288531
46.8408	2251	67.7639	2277	51.8462	290757
46.8671	2381	67.8033	2209	51.8725	290321
46.8933	2252	67.8427	2240	51.8987	291119
46.9196	2307	67.8821	2317	51.925	289228
46.9459	2268	67.9215	2272	51.9513	289707
46.9721	2359	67.9609	2229	51.9775	290739
46.9984	2191	68.0003	2201	52.0038	290960
47.0246	2287	68.0397	2294	52.03	290442
47.0509	2334	68.079	2180	52.0563	290609
47.0772	2346	68.1184	2215	52.0826	290710
47.1034	2336	68.1578	2309	52.1088	292017
47.1297	2157	68.1972	2307	52.1351	290841
47.1559	2217	68.2366	2211	52.1613	291712
47.1822	2258	68.276	2194	52.1876	291552
47.2085	2284	68.3154	2189	52.2139	290722
47.2347	2291	68.3548	2240	52.2401	291225
47.261	2338	68.3942	2219	52.2664	290521
47.2873	2191	68.4336	2240	52.2926	291355
47.3135	2258	68.4729	2234	52.3189	291163
47.3398	2208	68.5123	2208	52.3452	290893
47.366	2226	68.5517	2186	52.3714	291661
47.3923	2249	68.5911	2126	52.3977	290466
47.4186	2272	68.6305	2241	52.4239	291971
47.4448	2292	68.6699	2176	52.4502	292467
47.4711	2273	68.7093	2206	52.4765	291534
47.4973	2329	68.7487	2079	52.5027	291240
47.5236	2233	68.7881	2211	52.529	291986
47.5498	2274	68.8275	2235	52.5553	291413
47.5761	2254	68.8669	2171	52.5815	291859
47.6024	2162	68.9062	2273	52.6078	291863
47.6286	2247	68.9456	2273	52.634	291532
47.6549	2318	68.985	2249	52.6603	291223
47.6812	2237	69.0244	2177	52.6865	291947
47.7074	2262	69.0638	2199	52.7128	291172
47.7337	2253	69.1032	2264	52.7391	292006
47.7599	2234	69.1426	2247	52.7653	291671
47.7862	2254	69.182	2112	52.7916	291954
47.8125	2276	69.2214	2206	52.8178	292373
47.8387	2298	69.2608	2157	52.8441	291743
47.865	2288	69.3002	2215	52.8704	291888
47.8912	2189	69.3396	2143	52.8966	291904
47.9175	2246	69.3789	2194	52.9229	292537
47.9438	2211	69.4183	2238	52.9492	292300
47.97	2250	69.4577	2196	52.9754	291900
47.9963	2150	69.4971	2253	53.0017	293593
48.0225	2230	69.5365	2184	53.0279	292778
48.0488	2225	69.5759	2182	53.0542	292822
48.0751	2186	69.6153	2213	53.0805	293848
48.1013	2225	69.6547	2216	53.1067	294353
48.1276	2199	69.6941	2170	53.133	293764
48.1538	2148	69.7335	2224	53.1592	293812
48.1801	2161	69.7729	2074	53.1855	294335
48.2064	2169	69.8122	2182	53.2118	293895
48.2326	2220	69.8516	2192	53.238	294135
48.2589	2290	69.891	2092	53.2643	294193
48.2852	2224	69.9304	2160	53.2905	295035
48.3114	2295	69.9698	2121	53.3168	294334
48.3377	2110	70.0092	2125	53.3431	295468
48.3639	2113	70.0486	2145	53.3693	295983
48.3902	2159	70.088	2131	53.3956	294842
48.4164	2186	70.1274	2212	53.4218	295847
48.4427	2174	70.1668	2138	53.4481	294808
48.469	2159	70.2061	2257	53.4744	296095
48.4952	2128	70.2455	2069	53.5006	295842
48.5215	2232	70.2849	2125	53.5269	296963
48.5478	2178	70.3243	2181	53.5532	297016
48.574	2195	70.3637	2200	53.5794	296239
48.6003	2236	70.4031	2172	53.6057	296680
48.6265	2328	70.4425	2107	53.6319	296064
48.6528	2180	70.4819	2142	53.6582	297290
48.6791	2145	70.5213	2119	53.6844	297884
48.7053	2203	70.5607	2091	53.7107	296925
48.7316	2177	70.6001	2137	53.737	296645
48.7578	2138	70.6394	2098	53.7632	297402
48.7841	2268	70.6788	2130	53.7895	298092
48.8104	2156	70.7182	2091	53.8158	297251
48.8366	2244	70.7576	2077	53.842	297024
48.8629	2135	70.797	2158	53.8683	298565
48.8891	2157	70.8364	2058	53.8945	297789
48.9154	2186	70.8758	2067	53.9208	297272
48.9417	2104	70.9152	2081	53.9471	297605
48.9679	2174	70.9546	2070	53.9733	296568
48.9942	2269	70.994	2118	53.9996	296827
49.0204	2222	71.0334	2027	54.0258	297482
49.0467	2162	71.0727	2104	54.0521	295505
49.073	2174	71.1121	2093	54.0784	296093
49.0992	2184	71.1515	2128	54.1046	297490
49.1255	2174	71.1909	2058	54.1309	296243
49.1517	2174	71.2303	2148	54.1571	296745
49.178	2174	71.2697	2118	54.1834	295812
49.2043	2139	71.3091	2128	54.2097	295303
49.2305	2206	71.3485	2105	54.2359	294793
49.2568	2179	71.3879	2156	54.2622	295781
49.2831	2088	71.4273	2104	54.2884	295173
49.3093	2160	71.4667	2053	54.3147	295648
49.3356	2175	71.5061	2101	54.341	295398
49.3618	2201	71.5454	2128	54.3672	294652
49.3881	2164	71.5848	2074	54.3935	295863
49.4143	2198	71.6242	2074	54.4198	294555
49.4406	2059	71.6636	2083	54.446	294507
49.4669	2234	71.703	2050	54.4723	294968
49.4931	2158	71.7424	2020	54.4985	293020
49.5194	2153	71.7818	2026	54.5248	293276
49.5457	2159	71.8212	2047	54.551	293594
49.5719	2223	71.8606	2118	54.5773	293599
49.5982	2145	71.9	2007	54.6036	292744
49.6244	2135	71.9394	2089	54.6298	293434
49.6507	2086	71.9787	2077	54.6561	292302
49.677	2198	72.0181	2172	54.6823	293554
49.7032	2143	72.0575	2102	54.7086	293467
49.7295	2152	72.0969	2066	54.7349	292726
49.7557	2221	72.1363	2074	54.7611	292910
49.782	2218	72.1757	2034	54.7874	293328
49.8083	2193	72.2151	2032	54.8137	293276
49.8345	2237	72.2545	2092	54.8399	292450
49.8608	2094	72.2939	2089	54.8662	292270
49.887	2174	72.3333	2037	54.8924	292360
49.9133	2216	72.3726	2128	54.9187	291385
49.9396	2135	72.412	2096	54.945	292412
49.9658	2120	72.4514	2030	54.9712	292550
49.9921	2070	72.4908	1975	54.9975	292071
50.0183	2213	72.5302	2113	55.0237	291223
50.0446	2163	72.5696	2004	55.05	292628
50.0709	2186	72.609	2093	55.0763	291366
50.0971	2101	72.6484	2031	55.1025	292397
50.1234	2184	72.6878	2121	55.1288	292154
50.1497	2129	72.7272	2083	55.155	290345
50.1759	2133	72.7666	2009	55.1813	291141
50.2022	2185	72.8059	2106	55.2076	291918
50.2284	2182	72.8453	2005	55.2338	291516
50.2547	2055	72.8847	1998	55.2601	291277
50.2809	2203	72.9241	1944	55.2863	290765
50.3072	2122	72.9635	2132	55.3126	291856
50.3335	2160	73.0029	2064	55.3389	291859
50.3597	2171	73.0423	2063	55.3651	292013
50.386	2220	73.0817	2057	55.3914	291306
50.4123	2131	73.1211	1962	55.4177	290470
50.4385	2118	73.1605	2027	55.4439	291645
50.4648	2126	73.1999	2095	55.4702	291600
50.491	2134	73.2392	2007	55.4964	291661
50.5173	2212	73.2786	2037	55.5227	292798
50.5436	2170	73.318	2081	55.5489	291330
50.5698	2091	73.3574	1984	55.5752	292070
50.5961	2144	73.3968	2014	55.6015	292256
50.6223	2250	73.4362	2000	55.6277	292301
50.6486	2172	73.4756	1983	55.654	292720
50.6749	2153	73.515	1924	55.6803	292510
50.7011	2190	73.5544	1976	55.7065	292717
50.7274	2087	73.5938	2012	55.7328	292949
50.7536	2131	73.6332	1994	55.759	292008
50.7799	2085	73.6726	2040	55.7853	292648
50.8062	2124	73.7119	2093	55.8116	293553
50.8324	2121	73.7513	1972	55.8378	293309
50.8587	2072	73.7907	1942	55.8641	293374
50.885	2166	73.8301	2053	55.8903	293468
50.9112	2129	73.8695	2041	55.9166	293283
50.9375	2135	73.9089	1991	55.9429	293279
50.9637	2116	73.9483	1982	55.9691	294426
50.99	2104	73.9877	1964	55.9954	294365
51.0162	2155	74.0271	1998	56.0216	294236
51.0425	2117	74.0665	1954	56.0479	294770
51.0688	2119	74.1059	2034	56.0742	294113
51.095	2075	74.1452	2040	56.1004	295315
51.1213	2045	74.1846	2010	56.1267	295656
51.1476	2048	74.224	2011	56.1529	295617
51.1738	2229	74.2634	1971	56.1792	296005
51.2001	2017	74.3028	1986	56.2055	296662
51.2263	2004	74.3422	2005	56.2317	296557
51.2526	2162	74.3816	1998	56.258	295684
51.2788	2098	74.421	1969	56.2843	296387
51.3051	2081	74.4604	1937	56.3105	296787
51.3314	2129	74.4998	1908	56.3368	298166
51.3576	2129	74.5392	1991	56.363	298686
51.3839	2051	74.5785	2058	56.3893	297916
51.4102	2118	74.6179	1961	56.4156	298242
51.4364	2070	74.6573	1980	56.4418	298196
51.4627	2248	74.6967	1959	56.4681	298961
51.4889	2118	74.7361	1997	56.4943	299447
51.5152	2108	74.7755	1938	56.5206	300056
51.5415	2084	74.8149	2007	56.5468	300956
51.5677	2135	74.8543	1922	56.5731	301006
51.594	2094	74.8937	2008	56.5994	302471
51.6202	2150	74.933	2080	56.6256	302880
51.6465	1978	74.9724	1904	56.6519	303311
51.6728	2144	75.0118	2028	56.6782	304464
51.699	2130	75.0512	1978	56.7044	304939
51.7253	2094	75.0906	1931	56.7307	305141
51.7515	2070	75.13	2009	56.7569	306017
51.7778	2117	75.1694	2014	56.7832	306861
51.8041	2114	75.2088	1937	56.8095	307636
51.8303	2094	75.2482	2025	56.8357	307990
51.8566	2078	75.2876	2004	56.862	309957
51.8828	2160	75.327	1857	56.8882	310126
51.9091	2112	75.3663	2021	56.9145	310653
51.9354	2137	75.4057	1951	56.9408	310578
51.9616	2057	75.4451	1943	56.967	311835
51.9879	2137	75.4845	1899	56.9933	312793
52.0142	2176	75.5239	1961	57.0195	313920
52.0404	2175	75.5633	2004	57.0458	315381
52.0667	2149	75.6027	1927	57.0721	315623
52.0929	2110	75.6421	1980	57.0983	314580
52.1192	1941	75.6815	1925	57.1246	316719
52.1454	2159	75.7209	1950	57.1508	315969
52.1717	2076	75.7603	1925	57.1771	318440
52.198	2066	75.7996	1856	57.2034	317476
52.2242	2042	75.839	1927	57.2296	319021
52.2505	2071	75.8784	1980	57.2559	319265
52.2768	2074	75.9178	1917	57.2822	318323
52.303	2115	75.9572	1926	57.3084	320150
52.3293	2115	75.9966	1958	57.3347	318402
52.3555	2133	76.036	1970	57.3609	319014
52.3818	2125	76.0754	1965	57.3872	318906
52.4081	2051	76.1148	2003	57.4134	318664
52.4343	2093	76.1542	1964	57.4397	318714
52.4606	2091	76.1936	1940	57.466	319507
52.4868	2062	76.233	1918	57.4922	319496
52.5131	2042	76.2723	1988	57.5185	319225
52.5394	2124	76.3117	2025	57.5448	317297
52.5656	2069	76.3511	1859	57.571	317058
52.5919	2057	76.3905	1934	57.5973	316818
52.6181	2115	76.4299	1924	57.6235	316517
52.6444	2057	76.4693	1844	57.6498	316230
52.6707	2043	76.5087	1953	57.6761	315349
52.6969	2045	76.5481	1907	57.7023	315031
52.7232	2146	76.5875	1926	57.7286	314043
52.7495	2119	76.6269	1930	57.7548	313431
52.7757	2070	76.6663	1962	57.7811	312525
52.802	2121	76.7056	1975	57.8074	313267
52.8282	2150	76.745	1994	57.8336	312875
52.8545	2087	76.7844	1883	57.8599	312914
52.8807	2056	76.8238	1966	57.8861	311847
52.907	2014	76.8632	1936	57.9124	311287
52.9333	2093	76.9026	1918	57.9387	311262
52.9595	2126	76.942	1931	57.9649	310567
52.9858	2074	76.9814	1977	57.9912	310595
53.0121	2014	77.0208	1950	58.0174	309070
53.0383	2022	77.0602	1937	58.0437	308374
53.0646	2017	77.0995	1920	58.07	308363
53.0908	2037	77.1389	1918	58.0962	308657
53.1171	1981	77.1783	1928	58.1225	307822
53.1434	2020	77.2177	2111	58.1487	308349
53.1696	2117	77.2571	1937	58.175	306604
53.1959	2111	77.2965	1874	58.2013	307365
53.2221	2004	77.3359	1917	58.2275	307936
53.2484	2011	77.3753	1939	58.2538	307148
53.2747	2058	77.4147	1902	58.2801	306502
53.3009	2120	77.4541	1934	58.3063	306483
53.3272	2076	77.4935	1873	58.3326	307073
53.3534	2013	77.5328	1923	58.3588	305726
53.3797	2117	77.5722	1921	58.3851	306705
53.406	2002	77.6116	1966	58.4113	305494
53.4322	2010	77.651	1952	58.4376	306328
53.4585	2097	77.6904	1937	58.4639	305121
53.4847	2069	77.7298	1941	58.4901	306316
53.511	2111	77.7692	1897	58.5164	306005
53.5373	2030	77.8086	1953	58.5427	305987
53.5635	2047	77.848	1858	58.5689	303920
53.5898	2018	77.8874	1957	58.5952	304822
53.6161	2075	77.9268	1910	58.6214	305660
53.6423	2101	77.9661	1942	58.6477	304305
53.6686	2063	78.0055	1923	58.674	304390
53.6948	2080	78.0449	1897	58.7002	305054
53.7211	2081	78.0843	1880	58.7265	304447
53.7473	2052	78.1237	1898	58.7527	304377
53.7736	2070	78.1631	1913	58.779	304352
53.7999	2048	78.2025	1873	58.8053	305384
53.8261	2064	78.2419	2015	58.8315	304783
53.8524	2090	78.2813	1887	58.8578	303842
53.8787	2043	78.3207	1835	58.884	304117
53.9049	2076	78.3601	1880	58.9103	304404
53.9312	2091	78.3995	1837	58.9366	304539
53.9574	2040	78.4388	1866	58.9628	304963
53.9837	2116	78.4782	1803	58.9891	304218
54.01	1955	78.5176	1961	59.0153	304003
54.0362	2046	78.557	1877	59.0416	303378
54.0625	2115	78.5964	1819	59.0679	303888
54.0887	2038	78.6358	1832	59.0941	304222
54.115	2043	78.6752	1946	59.1204	304071
54.1413	2089	78.7146	1891	59.1467	303485
54.1675	1984	78.754	1827	59.1729	304694
54.1938	2074	78.7934	1822	59.1992	304538
54.22	1997	78.8328	1878	59.2254	304157
54.2463	2060	78.8721	1818	59.2517	304510
54.2726	2028	78.9115	1923	59.2779	304420
54.2988	2040	78.9509	1872	59.3042	303935
54.3251	2046	78.9903	1782	59.3305	304430
54.3513	2039	79.0297	1807	59.3567	305846
54.3776	2037	79.0691	1805	59.383	304771
54.4039	2101	79.1085	1800	59.4093	304589
54.4301	2062	79.1479	1915	59.4355	304499
54.4564	2028	79.1873	1926	59.4618	305140
54.4826	2102	79.2267	1836	59.488	303826
54.5089	2046	79.2661	1803	59.5143	305589
54.5352	2031	79.3054	1901	59.5406	305463
54.5614	2019	79.3448	1887	59.5668	304665
54.5877	2046	79.3842	1844	59.5931	304811
54.614	2012	79.4236	1883	59.6193	304484
54.6402	2017	79.463	1849	59.6456	305576
54.6665	2062	79.5024	1915	59.6719	306240
54.6927	2054	79.5418	1873	59.6981	305774
54.719	2095	79.5812	1793	59.7244	305967
54.7452	2126	79.6206	1822	59.7506	305618
54.7715	2064	79.66	1883	59.7769	305911
54.7978	2005	79.6993	1862	59.8032	305993
54.824	1963	79.7387	1769	59.8294	306031
54.8503	2005	79.7781	1893	59.8557	306258
54.8766	2021	79.8175	1899	59.8819	306220
54.9028	2103	79.8569	1876	59.9082	305137
54.9291	2062	79.8963	1758	59.9345	306207
54.9553	1979	79.9357	1970	59.9607	306434
54.9816	2087	79.9751	1896	59.987	305698
55.0079	2006	80.0145	1921	60.0132	306558
55.0341	2066	80.0539	1847	60.0395	307039
55.0604	2099	80.0933	1849	60.0658	307939
55.0866	2064	80.1326	1846	60.092	307631
55.1129	1974	80.172	1787	60.1183	306194
55.1392	2102	80.2114	1780	60.1446	307718
55.1654	2088	80.2508	1837	60.1708	306301
55.1917	2064	80.2902	1815	60.1971	307460
55.2179	2080	80.3296	1861	60.2233	307444
55.2442	1954	80.369	1810	60.2496	306991
55.2705	2017	80.4084	1838	60.2758	306772
55.2967	2163	80.4478	1893	60.3021	307179
55.323	2032	80.4872	1855	60.3284	307770
55.3492	2072	80.5266	1819	60.3546	308157
55.3755	1977	80.566	1852	60.3809	308276
55.4018	1998	80.6053	1847	60.4072	307379
55.428	2086	80.6447	1801	60.4334	307891
55.4543	2106	80.6841	1868	60.4597	307434
55.4806	2111	80.7235	1872	60.4859	308343
55.5068	2039	80.7629	1839	60.5122	308530
55.5331	2034	80.8023	1802	60.5385	308804
55.5593	2006	80.8417	1880	60.5647	309347
55.5856	2066	80.8811	1840	60.591	309174
55.6118	2000	80.9205	1867	60.6172	309697
55.6381	1990	80.9599	1789	60.6435	308781
55.6644	2047	80.9993	1846	60.6698	309086
55.6906	2003	81.0386	1750	60.696	310309
55.7169	1964	81.078	1874	60.7223	309744
55.7431	2071	81.1174	1853	60.7485	309043
55.7694	2030	81.1568	1824	60.7748	310332
55.7957	1914	81.1962	1726	60.8011	309964
55.8219	2014	81.2356	1863	60.8273	309026
55.8482	2023	81.275	1889	60.8536	310204
55.8745	1974	81.3144	1757	60.8798	310384
55.9007	2040	81.3538	1903	60.9061	308856
55.927	2097	81.3932	1854	60.9324	309884
55.9532	1974	81.4325	1777	60.9586	310438
55.9795	2120	81.4719	1785	60.9849	310838
56.0058	2027	81.5113	1820	61.0112	310711
56.032	2049	81.5507	1824	61.0374	310723
56.0583	1988	81.5901	1925	61.0637	311265
56.0845	1993	81.6295	1824	61.0899	310435
56.1108	1974	81.6689	1765	61.1162	311644
56.1371	2042	81.7083	1855	61.1424	312319
56.1633	2063	81.7477	1845	61.1687	310611
56.1896	1932	81.7871	1851	61.195	311349
56.2158	2039	81.8264	1865	61.2212	312756
56.2421	2045	81.8658	1809	61.2475	312755
56.2684	1891	81.9052	1828	61.2737	311649
56.2946	2118	81.9446	1798	61.3	312759
56.3209	1970	81.984	1762	61.3263	313630
56.3471	1984	82.0234	1767	61.3525	312422
56.3734	2077	82.0628	1857	61.3788	313590
56.3997	2092	82.1022	1859	61.4051	313747
56.4259	2037	82.1416	1838	61.4313	312842
56.4522	1979	82.181	1851	61.4576	313136
56.4785	2037	82.2204	1793	61.4838	314274
56.5047	2019	82.2597	1719	61.5101	314058
56.531	1972	82.2991	1777	61.5364	314902
56.5572	2048	82.3385	1766	61.5626	314842
56.5835	2003	82.3779	1830	61.5889	314823
56.6097	2049	82.4173	1804	61.6151	316449
56.636	1934	82.4567	1842	61.6414	316667
56.6623	1946	82.4961	1784	61.6677	317458
56.6885	2024	82.5355	1827	61.6939	316241
56.7148	2014	82.5749	1807	61.7202	316426
56.7411	2063	82.6143	1746	61.7464	318124
56.7673	2030	82.6537	1780	61.7727	317935
56.7936	2035	82.693	1778	61.799	317118
56.8198	2005	82.7324	1862	61.8252	318620
56.8461	1921	82.7718	1791	61.8515	319214
56.8724	1957	82.8112	1744	61.8777	319721
56.8986	1982	82.8506	1695	61.904	321315
56.9249	1943	82.89	1833	61.9303	321454
56.9511	2109	82.9294	1795	61.9565	319984
56.9774	2016	82.9688	1822	61.9828	322242
57.0037	2004	83.0082	1755	62.0091	322416
57.0299	1973	83.0476	1781	62.0353	323445
57.0562	1990	83.087	1763	62.0616	324390
57.0824	2019	83.1264	1793	62.0878	325498
57.1087	1972	83.1657	1859	62.1141	324254
57.135	2055	83.2051	1812	62.1403	325706
57.1612	2012	83.2445	1797	62.1666	326525
57.1875	1923	83.2839	1810	62.1929	328471
57.2137	2016	83.3233	1846	62.2191	328940
57.24	2048	83.3627	1873	62.2454	330304
57.2663	2095	83.4021	1752	62.2717	330430
57.2925	1912	83.4415	1774	62.2979	332905
57.3188	1990	83.4809	1755	62.3242	332950
57.3451	1930	83.5203	1810	62.3504	333411
57.3713	1938	83.5597	1762	62.3767	335288
57.3976	1902	83.599	1797	62.403	335971
57.4238	2032	83.6384	1783	62.4292	337306
57.4501	1980	83.6778	1814	62.4555	339096
[truncated: 1,239 more rows]

## Sheet: Supplementary Fig. 7
energy	Fe2O3	Fe3O4	Pd-Fe3O4-H	Pd-Fe3O4-A
7001.13	7.10985e-06	-0.0049	-0.00169	-0.00143
7011.13	-5.17196e-05	-0.0049	-0.00154	-0.00133
7021.13	2.30317e-06	-0.0049	-0.00124	-0.000981807
7031.13	-4.15404e-05	-0.00466	-0.000916403	-0.000589671
7041.13	-6.52906e-05	-0.00413	-0.000535526	-0.000272348
7051.13	-1.22698e-05	-0.00339	-0.000371255	-7.12234e-05
7061.13	1.91506e-05	-0.00146	0.000163676	0.000537946
7071.13	5.12998e-05	0.00028191	0.000212242	0.000213894
7081.13	9.0388e-05	0.00207	-8.28459e-06	-0.000179265
7091.13	0.000170687	0.00506	0.000846748	0.000613452
7096.66	2.30142e-05	0.00663	0.00143	0.00112
7097.16	-0.000143706	0.00673	0.00149	0.000998491
7097.66	0.000303676	0.00682	0.00154	0.000998491
7098.16	0.000296921	0.00692	0.0016	0.000998491
7098.66	4.70666e-05	0.00702	0.00165	0.000998491
7099.16	0.000251669	0.00711	0.0017	-0.00282
7099.66	0.000309649	0.00721	0.0012	-0.00325
7100.16	-0.000149597	0.00731	0.000616317	0.00028741
7100.66	-6.71533e-05	0.00741	0.000518934	0.000372952
7101.16	0.000793482	0.0075	0.000862024	0.000731826
7101.66	0.000691541	0.00726	0.00128	0.00118
7102.16	9.65009e-05	0.00472	0.00118	0.000532756
7102.66	0.000133889	0.0013	0.00092248	-3.51866e-05
7103.16	0.000263449	0.00173	0.000389575	0.000354104
7103.66	0.000768612	0.00472	0.000787075	0.00108
7104.16	0.00123	0.00853	0.0021	0.00187
7104.66	0.00107	0.01131	0.00204	0.0017
7105.16	0.000720586	0.01048	0.00199	0.000854395
7105.66	0.000687775	0.00856	0.00269	0.00089239
7106.16	0.000935973	0.00715	0.00265	0.00156
7106.66	0.00125	0.00553	0.00209	0.0013
7107.16	0.00137	0.00505	0.0016	0.00124
7107.66	0.00113	0.00675	0.00151	0.00218
7108.16	0.0011	0.00854	0.00227	0.00231
7108.66	0.00135	0.00888	0.00377	0.00253
7109.16	0.0015	0.00808	0.00449	0.00362
7109.66	0.00205	0.00762	0.00398	0.0046
7110.16	0.00271	0.00841	0.00375	0.00558
7110.66	0.00316	0.00842	0.00486	0.00798
7111.16	0.00498	0.00763	0.00809	0.014
7111.66	0.00861	0.00901	0.013	0.02391
7112.16	0.01469	0.01341	0.01944	0.03497
7112.66	0.02024	0.01644	0.02795	0.03978
7113.16	0.0206	0.01541	0.03371	0.02928
7113.66	0.01756	0.0159	0.02977	0.0064
7114.16	0.01231	0.02091	0.01487	-0.01206
7114.66	0.00397	0.02707	-0.00214	-0.01533
7115.16	-0.00306	0.03219	-0.00931	-0.00778
7115.66	-0.00346	0.03247	-0.00666	-7.53543e-05
7116.16	0.000505431	0.02365	-0.00106	0.00371
7116.66	0.0038	0.00961	0.00451	0.00553
7117.16	0.0049	-0.000947485	0.01007	0.00627
7117.66	0.00525	-0.00276	0.01681	0.00929
7118.16	0.00653	0.00168	0.0249	0.01624
7118.66	0.01018	0.00927	0.03382	0.02556
7119.16	0.01661	0.01666	0.04459	0.03798
7119.66	0.02446	0.01798	0.05895	0.05309
7120.16	0.03417	0.01747	0.07573	0.07003
7120.66	0.04803	0.02323	0.08973	0.09002
7121.16	0.06688	0.0327	0.0995	0.11245
7121.66	0.08977	0.04168	0.10753	0.12987
7122.16	0.11503	0.05112	0.11539	0.13374
7122.66	0.13642	0.06236	0.12318	0.12792
7123.16	0.14549	0.07373	0.13006	0.12009
7123.66	0.13958	0.08221	0.13836	0.1159
7124.16	0.12763	0.09053	0.14831	0.12066
7124.66	0.12279	0.09957	0.15381	0.13259
7125.16	0.12984	0.10407	0.15341	0.14957
7125.66	0.14346	0.1038	0.15201	0.16706
7126.16	0.15633	0.10315	0.14994	0.17382
7126.66	0.16167	0.10622	0.14742	0.1647
7127.16	0.15627	0.11126	0.14853	0.14741
7127.66	0.14686	0.11361	0.15567	0.12991
7128.16	0.13724	0.11523	0.16525	0.11462
7128.66	0.12436	0.11573	0.1726	0.1047
7129.16	0.10228	0.11232	0.17365	0.10266
7129.66	0.06993	0.10892	0.16238	0.10718
7130.16	0.03938	0.1065	0.13785	0.10961
7130.66	0.02214	0.10233	0.10382	0.10119
7131.16	0.02018	0.09716	0.06688	0.08302
7131.66	0.02761	0.09381	0.03136	0.05636
7132.16	0.03487	0.09415	-0.00541	0.02273
7132.66	0.03364	0.09117	-0.03767	-0.01104
7133.16	0.02175	0.07992	-0.05918	-0.0386
7133.66	0.00347	0.0653	-0.07397	-0.05438
7134.16	-0.0178	0.04541	-0.08109	-0.06089
7134.66	-0.03773	0.01766	-0.08138	-0.06067
7135.16	-0.05039	-0.01047	-0.07665	-0.05443
7135.66	-0.05301	-0.02958	-0.0659	-0.04514
7136.16	-0.04778	-0.03678	-0.05486	-0.03589
7136.66	-0.03986	-0.03998	-0.04632	-0.03045
7137.16	-0.03312	-0.04419	-0.03754	-0.02786
7137.66	-0.03	-0.04385	-0.03213	-0.02668
7138.16	-0.03094	-0.03622	-0.03195	-0.02689
7138.66	-0.03485	-0.0244	-0.03359	-0.02883
7139.16	-0.03951	-0.01239	-0.03607	-0.03131
7139.66	-0.04295	-0.00765	-0.03727	-0.03261
7140.16	-0.04427	-0.01373	-0.03553	-0.03389
7140.66	-0.04236	-0.01907	-0.03458	-0.04185
7141.16	-0.03904	-0.01535	-0.03536	-0.04213
7141.66	-0.03638	-0.01132	-0.03278	-0.02791
7142.16	-0.033	-0.01352	-0.02056	-0.02105
7142.66	-0.02806	-0.01631	-0.00871	-0.02214
7143.16	-0.02282	-0.01439	-0.00693	-0.02048
7143.66	-0.01722	-0.01467	-0.00773	-0.01567
7144.16	-0.01121	-0.01868	-0.007	-0.0122
7144.66	-0.00578	-0.01222	-0.00586	-0.00965
7145.16	-0.00125	-0.00529	-0.00694	-0.00781
7145.66	0.00186	-0.00748	-0.00951	-0.00902
7146.16	0.00311	-0.00621	-0.0128	-0.01066
7146.66	0.00214	2.8336e-05	-0.01769	-0.01366
7147.16	-0.000467931	0.00408	-0.02207	-0.01814
7147.66	-0.00459	0.00339	-0.02699	-0.0213
7148.16	-0.01003	0.00147	-0.03165	-0.02563
7148.66	-0.01537	-0.00117	-0.03418	-0.02896
7149.16	-0.01925	-0.00423	-0.03622	-0.03041
7149.66	-0.02198	-0.00744	-0.03657	-0.03183
7150.16	-0.02375	-0.01161	-0.0351	-0.03163
7150.66	-0.02349	-0.01521	-0.03358	-0.03052
7151.16	-0.02187	-0.0187	-0.03121	-0.0297
7151.66	-0.02044	-0.02181	-0.02852	-0.02739
7152.16	-0.01949	-0.02262	-0.02616	-0.02497
7152.66	-0.01803	-0.02253	-0.02282	-0.02352
7153.16	-0.01673	-0.0221	-0.0205	-0.02128
7153.66	-0.01628	-0.02116	-0.01923	-0.01996
7154.16	-0.01602	-0.02006	-0.01815	-0.01882
7154.66	-0.01577	-0.01822	-0.01744	-0.01763
7155.16	-0.01606	-0.01596	-0.01651	-0.01692
7155.66	-0.01663	-0.01431	-0.01582	-0.01576
7156.16	-0.01637	-0.01262	-0.01529	-0.015
7156.66	-0.01557	-0.01126	-0.01474	-0.01427
7157.16	-0.01495	-0.0101	-0.01407	-0.01337
7157.66	-0.01439	-0.00868	-0.01272	-0.01285
7158.16	-0.01235	-0.00769	-0.01151	-0.01125
7158.66	-0.00968	-0.00675	-0.0102	-0.00974
7159.16	-0.00784	-0.00594	-0.00831	-0.00879
7159.66	-0.00592	-0.00516	-0.00699	-0.00698
7160.16	-0.00381	-0.00401	-0.00543	-0.00586
7160.66	-0.00185	-0.00315	-0.00369	-0.00425
7161.16	-6.30537e-05	-0.00223	-0.00253	-0.00195
7161.66	0.00153	-0.00122	-0.000652517	-0.00103
7162.16	0.00302	-0.000429169	0.00104	0.000259608
7162.66	0.00381	0.0006378	0.00191	0.00173
7163.16	0.00438	0.00144	0.00306	0.00227
7163.66	0.00593	0.00195	0.00392	0.00377
7164.16	0.00694	0.00269	0.00469	0.00517
7164.66	0.0068	0.00319	0.00583	0.0056
7165.16	0.00683	0.00371	0.00656	0.00651
7165.66	0.00732	0.00444	0.00721	0.00721
7166.16	0.00782	0.00495	0.00803	0.00781
7166.66	0.00806	0.00552	0.00857	0.00905
7167.16	0.00812	0.00615	0.00948	0.00985
7167.66	0.00915	0.00676	0.01058	0.01025
7168.16	0.01077	0.00784	0.01114	0.01092
7168.66	0.01177	0.00879	0.01204	0.0113
7169.16	0.01285	0.00955	0.01303	0.01182
7169.66	0.01424	0.01083	0.01336	0.01277
7170.16	0.01592	0.0118	0.01374	0.01326
7170.66	0.01756	0.01224	0.01416	0.01367
7171.16	0.01909	0.01286	0.01433	0.0144
7171.66	0.02046	0.01328	0.01464	0.01478
7172.16	0.02144	0.01353	0.01499	0.01478
7172.66	0.02232	0.01397	0.01506	0.01473
7173.16	0.0229	0.01426	0.01485	0.0147
7173.66	0.02336	0.01368	0.0146	0.0142
7174.16	0.02352	0.01224	0.01446	0.01303
7174.66	0.02221	0.01132	0.01396	0.0123
7175.16	0.02011	0.01038	0.01333	0.01173
7175.66	0.01769	0.00833	0.01306	0.01022
7176.16	0.01375	0.00695	0.01244	0.00894
7176.66	0.01025	0.00624	0.01161	0.00795
7178.05	0.0077	0.00351	0.01045	0.00712
7179.46	0.00474	0.00184	0.00875	0.0061
7180.89	0.00202	0.00259	0.00719	0.00496
7182.33	-0.000520698	0.0016	0.00453	0.00336
7183.8	-0.00216	0.000823883	0.00187	0.00175
7185.28	-0.00256	-0.000669873	0.000114192	0.000622831
7186.79	-0.00245	-0.00223	-0.000967211	9.46149e-05
7188.31	-0.0024	-0.00368	-0.00173	-0.000460829
7189.85	-0.00235	-0.00471	-0.00271	-0.00124
7191.41	-0.00284	-0.00498	-0.00397	-0.00186
7192.99	-0.00428	-0.00474	-0.00498	-0.00224
7194.59	-0.00515	-0.00365	-0.00551	-0.00239
7196.21	-0.0051	-0.0027	-0.0057	-0.00259
7197.85	-0.00535	-0.00289	-0.00578	-0.00281
7199.51	-0.00551	-0.00397	-0.00586	-0.00308
7201.18	-0.00558	-0.00535	-0.00581	-0.00325
7202.88	-0.00565	-0.00561	-0.00545	-0.00341
7204.59	-0.00489	-0.0053	-0.0049	-0.00361
7206.32	-0.00377	-0.00536	-0.0041	-0.00353
7208.07	-0.00256	-0.00582	-0.00304	-0.00324
7209.85	-0.0017	-0.00546	-0.00185	-0.00272
7211.63	-0.00109	-0.00369	-0.000677239	-0.00216
7213.44	0.000106972	-0.00226	0.0004654	-0.00163
7215.27	0.00102	-0.00189	0.00139	-0.00111
7217.12	0.00204	-0.00194	0.00199	-0.000534613
7218.98	0.00287	-0.00135	0.0023	-0.00013121
7220.87	0.00218	0.000340625	0.00234	5.50817e-05
7222.77	0.000991462	0.00215	0.0022	1.51702e-06
7224.7	7.04651e-05	0.00281	0.0017	-0.000106213
7226.64	-0.000913819	0.00165	0.000877176	-0.000302126
7228.6	-0.00162	-0.000209436	-0.000166309	-0.000753861
7230.58	-0.00159	-0.00113	-0.00122	-0.00122
7232.58	-0.00146	-0.000853121	-0.00208	-0.00163
7234.6	-0.000467149	-0.000266563	-0.00272	-0.00181
7236.64	0.000487164	-0.000358749	-0.00312	-0.00182
7238.69	0.000347917	-0.000960769	-0.00342	-0.00172
7240.77	-0.000163859	-0.00141	-0.00355	-0.0015
7242.86	-0.00136	-0.00162	-0.00315	-0.0011
7244.98	-0.00243	-0.00132	-0.00203	-0.000576909
7247.11	-0.00272	-0.000296243	-0.000482875	-9.1484e-05
7249.26	-0.00198	0.000961364	0.00118	0.000656147
7251.43	-0.000797347	0.00265	0.00248	0.00141
7253.62	-4.83952e-07	0.00385	0.00328	0.00187
7255.83	0.00103	0.00425	0.00384	0.00236
7258.06	0.00221	0.00462	0.00399	0.00266
7260.3	0.00263	0.00482	0.00382	0.00279
7262.57	0.00248	0.00489	0.00346	0.00264
7264.86	0.00256	0.00453	0.00296	0.00222
7267.16	0.000975075	0.00397	0.00229	0.00175
7269.48	-0.000385171	0.00344	0.00159	0.00136
7271.83	-7.08049e-05	0.00316	0.000924647	0.00105
7274.19	0.000546911	0.00128	0.000486974	0.000595039
7276.57	0.00129	0.000397615	0.000510166	0.000273718
7278.97	0.00115	0.00439	0.000795045	0.000237947
7281.38	0.000510424	0.00726	0.000430481	0.000257527
7283.82	-0.000185534	0.00534	-0.00108	8.6465e-05
7286.28	-0.000815355	0.000845762	-0.00178	-0.000378025
7288.75	-0.00123	0.000814626	-0.00145	-0.000740956
7291.25	-0.00169	0.00319	-0.00122	-0.000770659
7293.76	-0.0021	0.00288	-0.000861961	-0.00058907
7296.3	-0.00193	0.00297	-0.000515212	-0.000347032
7298.85	-0.00194	0.00298	-0.000145272	-0.000138747
7301.42	-0.00205	0.00307	0.000184559	3.1701e-05
7304.01	-0.0021	0.00371	0.000337028	0.000249105
7306.62	-0.00244	0.00345	0.000674135	0.000508704
7309.24	-0.00252	0.00247	0.00127	0.000750021
7311.89	-0.00235	0.00398	0.00187	0.00102
7314.56	-0.00242	0.00597	0.00181	0.00127
7317.24	-0.00231	0.00512	0.00169	0.00149
7319.95	-0.00143	0.00483	0.00253	0.0016
7322.67	6.48697e-05	0.00573	0.00293	0.00161
7325.41	0.0012	0.00584	0.00237	0.00161
7328.17	0.00187	0.00566	0.00164	0.00158
7330.95	0.00216	0.00578	0.0011	0.0015
7333.75	0.00206	0.00607	0.00101	0.00138
7336.57	0.00209	0.00624	0.000953579	0.00127
7339.41	0.00175	0.00613	0.000787649	0.00121
7342.27	0.00104	0.00596	0.000834646	0.00119
7345.14	0.000266981	0.00597	0.000934782	0.00116
7348.04	-0.000766209	0.00621	0.00105	0.00115
7350.95	-0.00133	0.00649	0.00128	0.00116
7353.88	-0.00115	0.00633	0.00142	0.00106
7356.84	-0.00119	0.00518	0.00123	0.000947489
7359.81	-0.00136	0.00467	0.00204	0.00118
7362.8	-0.00136	0.00694	0.00273	0.00169
7365.81	-0.00162	0.0081	0.00164	0.00209
7368.83	-0.00162	0.00738	0.00136	0.00207
7371.88	-0.00131	0.00777	0.00192	0.00183
7374.95	-0.00119	0.00733	0.00196	0.00174
7378.03	-0.000806237	0.00642	0.00193	0.00175
7381.14	-0.000467537	0.00638	0.00193	0.00174
7384.26	-0.000447528	0.00636	0.00201	0.00176
7387.4	-0.000571341	0.00624	0.00213	0.00178
7390.56	-0.000343953	0.00601	0.00227	0.00178
7393.74	-0.000135537	0.00573	0.00232	0.00174
7396.94	0.000533426	0.00546	0.00231	0.00174
7400.16	0.00117	0.00539	0.00226	0.00175
7403.4	0.000992689	0.00553	0.00218	0.00173
7406.66	0.000945639	0.00568	0.00213	0.00165
7409.93	0.000630207	0.00571	0.00214	0.00154
7413.23	0.000218662	0.00557	0.00219	0.0015
7416.54	-0.000167161	0.00528	0.00224	0.00157
7419.87	-0.000511552	0.005	0.00226	0.00167
7423.22	-0.000811195	0.00491	0.0023	0.0017
7426.6	-0.00122	0.00501	0.00238	0.00172
7429.99	-0.00139	0.00508	0.00249	0.00178
7433.39	-0.0014	0.00512	0.00259	0.00188
7436.82	-0.00137	0.0052	0.00267	0.00197
7440.27	-0.0013	0.00534	0.00277	0.00205
7443.74	-0.00109	0.0056	0.00291	0.00214
7447.22	-0.00119	0.0061	0.00303	0.00225
7450.73	-0.000649438	0.00667	0.00308	0.00233
7454.25	0.000104305	0.00689	0.00305	0.00236
7457.79	-5.098e-06	0.00655	0.00299	0.00236
7461.35	-1.37958e-05	0.00602	0.00294	0.00234
7464.93	0.00037239	0.00573	0.00294	0.00233
7468.53	0.000141099	0.00571	0.00298	0.00234
7472.15	-9.08204e-05	0.00566	0.00304	0.00237
7475.79	0.00030277	0.00545	0.0031	0.00241
7479.45	0.000145095	0.00532	0.00313	0.00246
7483.12	-0.000148321	0.0056	0.00313	0.0025
7486.82	-0.000356897	0.00614	0.0031	0.00252
7490.53	-0.000543195	0.00641	0.00307	0.00254
7494.26	-0.00055953	0.00631	0.00306	0.00255
7498.01	-0.000324772	0.00619	0.0031	0.00257
7501.79	-0.000336637	0.00623	0.00315	0.00261
7505.58	-0.00049923	0.00632	0.00318	0.00264
7509.38	-0.000509033	0.00639	0.00316	0.00266
7513.21	-0.000345812	0.00661	0.00314	0.00268
7517.06	-0.00028892	0.00701	0.00315	0.0027
7520.93	-0.000467949	0.00743	0.00318	0.00275
7524.81	-0.000405369	0.00715	0.00321	0.0028
7528.72	-0.000236438	0.00743	0.00324	0.00283
7532.64	-0.000283832	0.00873	0.00328	0.00284
7536.58	-0.000343676	0.00826	0.00332	0.00285
7540.54	-0.00025959	0.00706	0.00332	0.00286
7544.52	-9.64428e-05	0.00706	0.0033	0.00287
7548.52	-0.000206416	0.00735	0.00328	0.00288
7552.54	-0.000384983	0.00755	0.00328	0.00291
7556.58	-0.000325794	0.00769	0.0033	0.00296
7560.64	-0.000289989	0.00774	0.00335	0.003
7564.71	-0.000283721	0.00776	0.00342	0.00302
7568.81	-0.000203025	0.00777	0.00348	0.00305
7572.92	-0.000374371	0.00778	0.00354	0.00309
7577.05	-0.000327403	0.00782	0.00359	0.00312
7581.21	-0.000172029	0.00792	0.00362	0.00313
7585.38	-0.000397445	0.0081	0.00365	0.00315
7589.57	-0.000359901	0.00826	0.00369	0.00317
7593.78	-0.000315305	0.00832	0.00375	0.00318
7598	-0.000314169	0.00837	0.00379	0.0032
7602.25	-0.000346577	0.00841	0.00383	0.00321
7606.52	-0.000377715	0.00856	0.00386	0.00323
7610.8	-0.000113465	0.00882	0.00389	0.00326
7615.11	-0.000152368	0.00905	0.0039	0.00328
7619.43	-0.000169543	0.00914	0.00392	0.00331
7623.77	-7.11398e-05	0.00904	0.00393	0.00334
7628.13	-6.56075e-05	0.00889	0.00395	0.00337
7632.52	-0.00026031	0.00882	0.00397	0.00341
7636.91	-0.000517977	0.00882	0.004	0.00342
7641.33	-0.000366067	0.00888	0.00403	0.00342
7645.77	-0.000440203	0.00895	0.00405	0.00342
7650.23	-0.000577002	0.00899	0.00406	0.00343
7654.7	-0.000198197	0.00898	0.00407	0.00345
7659.2	-6.82124e-05	0.00892	0.00409	0.00347
7663.71	-0.000238717	0.00875	0.00412	0.0035
7668.25	-0.000360837	0.00853	0.00415	0.00353
7672.8	-0.000426526	0.0084	0.00418	0.00355
7677.37	-8.55729e-05	0.00852	0.00419	0.00356
7681.96	-1.72017e-05	0.00832	0.00419	0.00358
7686.57	-0.000185621	0.00777	0.00419	0.00359
7691.2	-0.000116521	0.00729	0.00421	0.0036
7695.84	-0.000137084	0.00723	0.00422	0.00362
7700.51	-0.000797408	0.00747	0.00421	0.00364
7705.19	-4.60299e-05	0.00733	0.00421	0.00367
7709.9	0.000581649	0.00706	0.00422	0.0037
7714.62	-0.000339572	0.0069	0.00425	0.00375
7719.37	-0.000286741	0.00688	0.00428	0.00381
7724.13	-0.000233483	0.00692	0.00427	0.00383
7728.91	-0.000341637	0.007	0.00425	0.00381
7733.71	-0.000320935	0.0072	0.00423	0.0038
7738.53	-0.000289546	0.00751	0.00424	0.0038
7743.36	-0.00013217	0.00781	0.00427	0.00383
7748.22	-0.000349893	0.00811	0.00429	0.00385
7753.1	-0.000402123	0.00848	0.00432	0.00387
7757.99	-0.000105332	0.00885	0.00435	0.00391
7762.91	-9.12789e-05	0.00912	0.0044	0.00396
7767.84	0.00128	0.00932	0.00445	0.00399
7772.79	-0.000191872	0.00951	0.00449	0.00402
7777.76	-0.00177	0.00979	0.00453	0.00403
7782.75	-0.000362549	0.00991	0.00456	0.00405
7787.76	-0.000257883	0.01001	0.00456	0.00409
7792.79	-7.11089e-05	0.01011	0.00456	0.00414
7797.84	-8.55842e-05	0.01018	0.00457	0.00415
7802.9	-0.000240235	0.01023	0.0046	0.00413
7807.99	-0.000120819	0.01019	0.00462	0.00413
7813.09	-0.000104324	0.01026	0.00464	0.00416
7818.22	-0.000251232	0.01065	0.00466	0.00419
7823.36	-0.000336967	0.01064	0.00467	0.00421
7828.52	-0.000175985	0.01004	0.00466	0.00423
7833.7	2.80628e-06	0.00937	0.00466	0.00425
7838.9	-0.000136277	0.00917	0.00466	0.00425
7844.12	-0.000366584	0.00955	0.00467	0.00424
7849.36	-0.00026702	0.00968	0.00468	0.00425
7854.61	-8.33099e-05	0.00964	0.00468	0.00425
7859.89	-0.000142628	0.0096	0.00469	0.00427
7865.19	-0.000256922	0.00955	0.0047	0.00428
7870.5	-0.000204905	0.00949	0.0047	0.00428
7875.83	-0.000175119	0.00941	0.0047	0.00428
7881.18	-0.000134659	0.00941	0.00471	0.00428
7886.56	-4.55847e-05	0.00948	0.00472	0.00428
7891.95	-0.000199254	0.0096	0.00473	0.00428
7897.36	-0.000215304	0.00972	0.00474	0.00429
7902.78	-0.000176142	0.00982	0.00475	0.0043
7908.23	-0.000235798	0.00993	0.00477	0.00431
7913.7	-0.00017994	0.01001	0.00479	0.00433
7919.18	2.19394e-06	0.01	0.00481	0.00434
7924.69	-0.000359928	0.00996	0.00483	0.00435
7930.21	-0.000349662	0.00994	0.00486	0.00436
7935.75	0.000378286	0.01	0.00489	0.00438
7941.32	-0.00014858	0.01008	0.00491	0.0044
7946.9	-0.000465529	0.01017	0.00494	0.00442
7952.5	-3.88526e-05	0.01026	0.00496	0.00444
7958.11	-6.43984e-05	0.01031	0.00497	0.00445
7962.67	-0.17165	0.01032	0.00497	0.00445

## Sheet: Supplementary Fig. 10
Supplementary Fig. 10a	R	chir_mag	fit	window	R	chir_re	fit	window			Supplementary Fig. 10b	R	chir_mag	fit	window	R	chir_re	fit	window		Supplementary Fig. 10c	R	chir_mag	fit	window	R	chir_re	fit	window
	0	0.0176029	0.134924	0	0	0.0176029	-0.22679	0				0	0.0176029	0.0405988	0	0	0.0176029	-0.0405988	0			0	0.0176029	0.0680183	0	0	0.0176029	0.0680183	0
	0.0306796	0.0178838	0.144055	0	0.0306796	0.0157031	-0.196365	0				0.0306796	0.0178838	0.0387064	0	0.0306796	0.0157031	-0.0370497	0			0.0306796	0.0178838	0.0687404	0	0.0306796	0.0157031	0.0683637	0
	0.0613592	0.0187051	0.165853	0	0.0613592	0.009861	-0.119903	0				0.0613592	0.0187051	0.033344	0	0.0613592	0.009861	-0.0283595	0			0.0613592	0.0187051	0.0711369	0	0.0613592	0.009861	0.0695759	0
	0.0920388	0.0200355	0.189994	0	0.0920388	0.000165837	-0.0346505	0				0.0920388	0.0200355	0.0256419	0	0.0920388	0.000165837	-0.0193532	0			0.0920388	0.0200355	0.0756993	0	0.0920388	0.000165837	0.0718155	0
	0.122718	0.0219164	0.208416	0	0.122718	-0.0119236	0.0178295	0				0.122718	0.0219164	0.0186033	0	0.122718	-0.0119236	-0.0151218	0			0.122718	0.0219164	0.0827128	0	0.122718	-0.0119236	0.0744114	0
	0.153398	0.0245422	0.216231	0	0.153398	-0.0228123	0.0120559	0				0.153398	0.0245422	0.0187616	0	0.153398	-0.0228123	-0.0182136	0			0.153398	0.0245422	0.0918649	0	0.153398	a	0.0752725	0
	0.184078	0.0282736	0.211131	0	0.184078	-0.0273022	-0.0485316	0				0.184078	0.0282736	0.027296	0	0.184078	-0.0273022	-0.0270904	0			0.184078	0.0282736	0.102194	0	0.184078	-0.0273022	0.0711637	0
	0.214757	0.0335285	0.193186	0	0.214757	-0.020644	-0.132592	0				0.214757	0.0335285	0.0381763	0	0.214757	-0.020644	-0.0366961	0			0.214757	0.0335285	0.112317	0	0.214757	-0.020644	0.0589962	0
	0.245437	0.040587	0.165377	0	0.245437	-0.00134354	-0.195517	0				0.245437	0.040587	0.0479415	0	0.245437	-0.00134354	-0.0409139	0			0.245437	0.040587	0.120717	0	0.245437	-0.00134354	0.0376165	0
	0.276117	0.0494343	0.135519	0	0.276117	0.0267467	-0.200904	0				0.276117	0.0494343	0.0548992	0	0.276117	0.0267467	-0.0357068	0			0.276117	0.0494343	0.126006	0	0.276117	0.0267467	0.00911405	0
	0.306796	0.0597163	0.119727	0	0.306796	0.0544792	-0.138651	0				0.306796	0.0597163	0.0580681	0	0.306796	0.0544792	-0.0213411	0			0.306796	0.0597163	0.127183	0	0.306796	0.0544792	-0.0212816	0
	0.337476	0.0707794	0.134946	0	0.337476	0.0701736	-0.0308651	0				0.337476	0.0707794	0.0569655	0	0.337476	0.0701736	-0.0025041	0			0.337476	0.0707794	0.123944	0	0.337476	0.0701736	-0.0470285	0
	0.368155	0.0817428	0.175623	0	0.368155	0.0643209	0.0776467	0				0.368155	0.0817428	0.0516065	0	0.368155	0.0643209	0.0138474	0			0.368155	0.0817428	0.117159	0	0.368155	0.0643209	-0.0632306	0
	0.398835	0.0915885	0.224588	0	0.398835	0.0343174	0.140218	0				0.398835	0.0915885	0.0426152	0	0.398835	0.0343174	0.021917	0			0.398835	0.0915885	0.109578	0	0.398835	0.0343174	-0.0693851	0
	0.429515	0.0992756	0.269806	0	0.429515	-0.0130343	0.130865	0				0.429515	0.0992756	0.0316674	0	0.429515	-0.0130343	0.0200891	0			0.429515	0.0992756	0.106411	0	0.429515	-0.0130343	-0.0704284	0
	0.460194	0.103887	0.30385	0	0.460194	-0.0627831	0.0577566	0				0.460194	0.103887	0.0233111	0	0.460194	-0.0627831	0.0119777	0			0.460194	0.103887	0.113792	0	0.460194	-0.0627831	-0.0752063	0
	0.490874	0.104829	0.321971	0	0.490874	-0.0968143	-0.0391992	0				0.490874	0.104829	0.0260246	0	0.490874	-0.0968143	0.0048514	0			0.490874	0.104829	0.134077	0	0.490874	-0.0968143	-0.0926616	0
	0.521553	0.10211	0.321613	0	0.521553	-0.100819	-0.106135	0				0.521553	0.10211	0.0385014	0	0.521553	-0.100819	0.00607577	0			0.521553	0.10211	0.164133	0	0.521553	-0.100819	-0.127225	0
	0.552233	0.0967874	0.302683	0	0.552233	-0.0704494	-0.100493	0				0.552233	0.0967874	0.053289	0	0.552233	-0.0704494	0.0192419	0			0.552233	0.0967874	0.198749	0	0.552233	-0.0704494	-0.175517	0
	0.582913	0.0915957	0.26853	0	0.582913	-0.0139929	-0.0120163	0				0.582913	0.0915957	0.0667589	0	0.582913	-0.0139929	0.0419063	0			0.582913	0.0915957	0.233089	0	0.582913	-0.0139929	-0.22613	0
	0.613592	0.091285	0.228363	0	0.613592	0.0497441	0.13074	0				0.613592	0.091285	0.0770917	0	0.613592	0.0497441	0.066183	0			0.613592	0.091285	0.26314	0	0.613592	0.0497441	-0.263041	0
	0.644272	0.100826	0.201626	0	0.644272	0.0976905	0.272109	0				0.644272	0.100826	0.0831753	0	0.644272	0.0976905	0.08209	0			0.644272	0.100826	0.285671	0	0.644272	0.0976905	-0.271543	0
	0.674952	0.12162	0.214005	0	0.674952	0.110491	0.354443	0				0.674952	0.12162	0.0843671	0	0.674952	0.110491	0.0821918	0			0.674952	0.12162	0.298271	0	0.674952	0.110491	-0.244332	0
	0.705631	0.151159	0.269279	0	0.705631	0.0790903	0.345235	0				0.705631	0.151159	0.0804428	0	0.705631	0.0790903	0.0653506	0			0.705631	0.151159	0.299465	0	0.705631	0.0790903	-0.185064	0
	0.736311	0.185958	0.347238	0	0.736311	0.00743258	0.253336	0				0.736311	0.185958	0.0715765	0	0.736311	0.00743258	0.0376969	0			0.736311	0.185958	0.288889	0	0.736311	0.00743258	-0.107618	0
	0.76699	0.223184	0.428983	0	0.76699	-0.0894968	0.125928	0				0.76699	0.223184	0.0583265	0	0.76699	-0.0894968	0.010156	0			0.76699	0.223184	0.267478	0	0.76699	-0.0894968	-0.0311506	0
	0.79767	0.260923	0.5022	0	0.79767	-0.191109	0.0267333	0				0.79767	0.260923	0.0416889	0	0.79767	-0.191109	-0.00651254	0			0.79767	0.260923	0.237723	0	0.79767	-0.191109	0.0271207	0
	0.82835	0.298149	0.558891	0	0.82835	-0.277589	0.00496578	0				0.82835	0.298149	0.0237676	0	0.82835	-0.277589	-0.0069525	0			0.82835	0.298149	0.204028	0	0.82835	-0.277589	0.0583085	0
	0.859029	0.334683	0.594381	0	0.859029	-0.334572	0.0695861	0				0.859029	0.334683	0.0151695	0	0.859029	-0.334572	0.00576451	0			0.859029	0.334683	0.173166	0	0.859029	-0.334572	0.0646024	0
	0.889709	0.371099	0.60751	0	0.889709	-0.354578	0.181793	0				0.889709	0.371099	0.0306599	0	0.889709	-0.354578	0.0209397	0			0.889709	0.371099	0.153775	0	0.889709	-0.354578	0.0571509	0
	0.920388	0.408486	0.601517	0	0.920388	-0.335416	0.270833	0				0.920388	0.408486	0.052469	0	0.920388	-0.335416	0.0248059	0			0.920388	0.408486	0.151816	0	0.920388	-0.335416	0.0501179	0
	0.951068	0.448045	0.58532	0	0.951068	-0.277279	0.267387	0				0.951068	0.448045	0.0749327	0	0.951068	-0.277279	0.00703784	0			0.951068	0.448045	0.164214	0	0.951068	-0.277279	0.0538293	0
	0.981748	0.490602	0.574322	0	0.981748	-0.180743	0.139931	0				0.981748	0.490602	0.0970479	0	0.981748	-0.180743	-0.0336023	0			0.981748	0.490602	0.181911	0	0.981748	-0.180743	0.0704654	0
	1.01243	0.536171	0.587885	1	1.01243	-0.047179	-0.0832092	1				1.01243	0.536171	0.118564	1	1.01243	-0.047179	-0.0870971	1			1.01243	0.536171	0.197866	1	1.01243	-0.047179	0.0945961	1
	1.04311	0.583732	0.64047	1	1.04311	0.118456	-0.318148	1				1.04311	0.583732	0.139477	1	1.04311	0.118456	-0.13473	1			1.04311	0.583732	0.210425	1	1.04311	0.118456	0.11842	1
	1.07379	0.631274	0.73254	1	1.07379	0.304079	-0.45694	1				1.07379	0.631274	0.159795	1	1.07379	0.304079	-0.155661	1			1.07379	0.631274	0.224099	1	1.07379	0.304079	0.138967	1
	1.10447	0.676044	0.852126	1	1.10447	0.488567	-0.41468	1				1.10447	0.676044	0.179353	1	1.10447	0.488567	-0.13509	1			1.10447	0.676044	0.248812	1	1.10447	0.488567	0.163046	1
	1.13515	0.714894	0.983048	1	1.13515	0.643373	-0.172424	1				1.13515	0.714894	0.197654	1	1.13515	0.643373	-0.070856	1			1.13515	0.714894	0.295042	1	1.13515	0.643373	0.206319	1
	1.16583	0.744628	1.11033	1	1.16583	0.738072	0.203745	1				1.16583	0.744628	0.213785	1	1.16583	0.738072	0.0242133	1			1.16583	0.744628	0.36689	1	1.16583	0.738072	0.28546	1
	1.1965	0.762285	1.222	1	1.1965	0.748403	0.578395	1				1.1965	0.762285	0.226405	1	1.1965	0.748403	0.125291	1			1.1965	0.762285	0.460783	1	1.1965	0.748403	0.406042	1
	1.22718	0.765324	1.30954	1	1.22718	0.664115	0.793879	1				1.22718	0.765324	0.233775	1	1.22718	0.664115	0.203073	1			1.22718	0.765324	0.568988	1	1.22718	0.664115	0.551796	1
	1.25786	0.7517	1.36828	1	1.25786	0.493821	0.732027	1				1.25786	0.7517	0.233831	1	1.25786	0.493821	0.233451	1			1.25786	0.7517	0.682309	1	1.25786	0.493821	0.68166	1
	1.28854	0.719846	1.39787	1	1.28854	0.265136	0.36623	1				1.28854	0.719846	0.224271	1	1.28854	0.265136	0.206238	1			1.28854	0.719846	0.791071	1	1.28854	0.265136	0.738708	1
	1.31922	0.66856	1.403	1	1.31922	0.0200412	-0.217791	1				1.31922	0.66856	0.202672	1	1.31922	0.0200412	0.130198	1			1.31922	0.66856	0.885464	1	1.31922	0.0200412	0.670242	1
	1.3499	0.596906	1.39399	1	1.3499	-0.193157	-0.842796	1				1.3499	0.596906	0.166831	1	1.3499	-0.193157	0.0326531	1			1.3499	0.596906	0.955833	1	1.3499	-0.193157	0.452659	1
	1.38058	0.504242	1.38695	1	1.38058	-0.329305	-1.29679	1				1.38058	0.504242	0.116321	1	1.38058	-0.329305	-0.0466854	1			1.38058	0.504242	0.99301	1	1.38058	-0.329305	0.110881	1
	1.41126	0.390968	1.40215	1	1.41126	-0.355698	-1.40611	1				1.41126	0.390968	0.0667393	1	1.41126	-0.355698	-0.0667102	1			1.41126	0.390968	0.988715	1	1.41126	-0.355698	-0.277961	1
	1.44194	0.262885	1.45952	1	1.44194	-0.260285	-1.09873	1				1.44194	0.262885	0.108095	1	1.44194	-0.260285	0.00132095	1			1.44194	0.262885	0.936014	1	1.44194	-0.260285	-0.602296	1
	1.47262	0.163605	1.572	1	1.47262	-0.0582856	-0.435211	1				1.47262	0.163605	0.229882	1	1.47262	-0.0582856	0.160245	1			1.47262	0.163605	0.829953	1	1.47262	-0.0582856	-0.752977	1
	1.5033	0.241392	1.74145	1	1.5033	0.203841	0.403517	1				1.5033	0.241392	0.392401	1	1.5033	0.203841	0.377402	1			1.5033	0.241392	0.668856	1	1.5033	0.203841	-0.668138	1
	1.53398	0.454422	1.96034	1	1.53398	0.449253	1.16721	1				1.53398	0.454422	0.592681	1	1.53398	0.449253	0.583044	1			1.53398	0.454422	0.459472	1	1.53398	0.449253	-0.369131	1
	1.56466	0.724978	2.21673	1	1.56466	0.579575	1.60908	1				1.56466	0.724978	0.831989	1	1.56466	0.579575	0.680152	1			1.56466	0.724978	0.257761	1	1.56466	0.579575	0.0292634	1
	1.59534	1.03927	2.49853	1	1.59534	0.494265	1.55737	1				1.59534	1.03927	1.11156	1	1.59534	0.494265	0.566984	1			1.59534	1.03927	0.349373	1	1.59534	0.494265	0.344129	1
	1.62602	1.39343	2.79555	1	1.62602	0.12013	0.965489	1				1.62602	1.39343	1.43165	1	1.62602	0.12013	0.169904	1			1.62602	1.39343	0.707298	1	1.62602	0.12013	0.382663	1
	1.6567	1.78419	3.1	1	1.6567	-0.554379	-0.0713596	1				1.6567	1.78419	1.79108	1	1.6567	-0.554379	-0.520674	1			1.6567	1.78419	1.15095	1	1.6567	-0.554379	0.0173085	1
	1.68738	2.20702	3.40624	1	1.68738	-1.45068	-1.3343	1				1.68738	2.20702	2.18689	1	1.68738	-1.45068	-1.42258	1			1.68738	2.20702	1.64483	1	1.68738	-1.45068	-0.747945	1
	1.71806	2.65569	3.7102	1	1.71806	-2.39084	-2.52676	1				1.71806	2.65569	2.61413	1	1.71806	-2.39084	-2.35525	1			1.71806	2.65569	2.17337	1	1.71806	-2.39084	-1.74713	1
	1.74874	3.12213	4.0088	1	1.74874	-3.11912	-3.337	1				1.74874	3.12213	3.06571	1	1.74874	-3.11912	-3.06395	1			1.74874	3.12213	2.72313	1	1.74874	-3.11912	-2.67596	1
	1.77942	3.59656	4.29932	1	1.77942	-3.35769	-3.5055	1				1.77942	3.59656	3.5324	1	1.77942	-3.35769	-3.27672	1			1.77942	3.59656	3.28031	1	1.77942	-3.35769	-3.17089	1
	1.8101	4.0677	4.57879	1	1.8101	-2.88804	-2.88671	1				1.8101	4.0677	4.00294	1	1.8101	-2.88804	-2.78432	1			1.8101	4.0677	3.83044	1	1.8101	-2.88804	-2.92452	1
	1.84078	4.52306	4.84366	1	1.84078	-1.63641	-1.49523	1				1.84078	4.52306	4.46432	1	1.84078	-1.63641	-1.52232	1			1.84078	4.52306	4.35846	1	1.84078	-1.63641	-1.80251	1
	1.87146	4.94938	5.08942	1	1.87146	0.265636	0.473746	1				1.87146	4.94938	4.90214	1	1.87146	0.265636	0.372422	1			1.87146	4.94938	4.84911	1	1.87146	0.265636	0.0788568	1
	1.90214	5.33306	5.31055	1	1.90214	2.47339	2.65987	1				1.90214	5.33306	5.30115	1	1.90214	2.47339	2.55647	1			1.90214	5.33306	5.28728	1	1.90214	2.47339	2.34699	1
	1.93282	5.66065	5.50054	1	1.93282	4.48869	4.59548	1				1.93282	5.66065	5.64594	1	1.93282	4.48869	4.53929	1			1.93282	5.66065	5.65856	1	1.93282	4.48869	4.4512	1
	1.9635	5.91947	5.65213	1	1.9635	5.7811	5.80361	1				1.9635	5.91947	5.92165	1	1.9635	5.7811	5.80134	1			1.9635	5.91947	5.94979	1	1.9635	5.7811	5.80943	1
	1.99418	6.09821	5.75773	1	1.99418	5.94125	5.92002	1				1.99418	6.09821	6.11487	1	1.99418	5.94125	5.94275	1			1.99418	6.09821	6.1497	1	1.99418	5.94125	5.98295	1
	2.02485	6.18766	5.81006	1	2.02485	4.82052	4.80978	1				2.02485	6.18766	6.21451	1	2.02485	4.82052	4.81895	1			2.02485	6.18766	6.24956	1	2.02485	4.82052	4.82503	1
	2.05553	6.18145	5.8029	1	2.05553	2.60835	2.64024	1				2.05553	6.18145	6.21286	1	2.05553	2.60835	2.61637	1			2.05553	6.18145	6.24403	1	2.05553	2.60835	2.55241	1
	2.08621	6.07702	5.73213	1	2.08621	-0.18705	-0.122735	1				2.08621	6.07702	6.10659	1	2.08621	-0.18705	-0.165106	1			2.08621	6.07702	6.13195	1	2.08621	-0.18705	-0.290282	1
	2.11689	5.87669	5.59696	1	2.11689	-2.86021	-2.8102	1				2.11689	5.87669	5.89806	1	2.11689	-2.86021	-2.82959	1			2.11689	5.87669	5.91743	1	2.11689	-2.86021	-2.97062	1
	2.14757	5.589	5.40144	1	2.14757	-4.70384	-4.72298	1				2.14757	5.589	5.59672	1	2.14757	-4.70384	-4.6759	1			2.14757	5.589	5.61112	1	2.14757	-4.70384	-4.77607	1
	2.17825	5.23065	5.1562	1	2.17825	-5.22143	-5.33729	1				2.17825	5.23065	5.22119	1	2.17825	-5.22143	-5.2074	1			2.17825	5.23065	5.23208	1	2.17825	-5.22143	-5.22758	1
	2.20893	4.82907	4.88053	1	2.20893	-4.28945	-4.47911	1				2.20893	4.82907	4.80191	1	2.20893	-4.28945	-4.29445	1			2.20893	4.82907	4.81027	1	2.20893	-4.28945	-4.23212	1
	2.23961	4.42561	4.60416	1	2.23961	-2.21256	-2.40488	1				2.23961	4.42561	4.38456	1	2.23961	-2.21256	-2.23297	1			2.23961	4.42561	4.38981	1	2.23961	-2.21256	-2.12266	1
	2.27029	4.07797	4.36766	1	2.27029	0.353155	0.24955	1				2.27029	4.07797	4.03228	1	2.27029	0.353155	0.327596	1			2.27029	4.07797	4.03125	1	2.27029	0.353155	0.43167	1
	2.30097	3.85622	4.21853	1	2.30097	2.59141	2.64728	1				2.30097	3.85622	3.82006	1	2.30097	2.59141	2.57187	1			2.30097	3.85622	3.80685	1	2.30097	2.59141	2.62211	1
	2.33165	3.82355	4.19973	1	2.33165	3.77507	4.00671	1				2.33165	3.82355	3.81131	1	2.33165	3.77507	3.7672	1			2.33165	3.82355	3.77947	1	2.33165	3.77507	3.745	1
	2.36233	4.00438	4.3329	1	2.36233	3.49539	3.85459	1				2.36233	4.00438	4.0233	1	2.36233	3.49539	3.49572	1			2.36233	4.00438	3.96947	1	2.36233	3.49539	3.41937	1
	2.39301	4.36936	4.60775	1	2.39301	1.7968	2.18995	1				2.39301	4.36936	4.41649	1	2.39301	1.7968	1.79409	1			2.39301	4.36936	4.34202	1	2.39301	1.7968	1.70863	1
	2.42369	4.85493	4.98702	1	2.42369	-0.828618	-0.500787	1				2.42369	4.85493	4.9207	1	2.42369	-0.828618	-0.847329	1			2.42369	4.85493	4.83032	1	2.42369	-0.828618	-0.893126	1
	2.45437	5.39241	5.42109	1	2.45437	-3.58742	-3.38853	1				2.45437	5.39241	5.4654	1	2.45437	-3.58742	-3.62895	1			2.45437	5.39241	5.3654	1	2.45437	-3.58742	-3.60718	1
	2.48505	5.92316	5.86059	1	2.48505	-5.62653	-5.56145	1				2.48505	5.92316	5.99276	1	2.48505	-5.62653	-5.68597	1			2.48505	5.92316	5.89004	1	2.48505	-5.62653	-5.60405	1
	2.51573	6.40155	6.26263	1	2.51573	-6.29385	-6.31482	1				2.51573	6.40155	6.45897	1	2.51573	-6.29385	-6.35471	1			2.51573	6.40155	6.36057	1	2.51573	-6.29385	-6.25238	1
	2.54641	6.79349	6.59273	1	2.54641	-5.33501	-5.37388	1				2.54641	6.79349	6.83213	1	2.54641	-5.33501	-5.37588	1			2.54641	6.79349	6.74489	1	2.54641	-5.33501	-5.30609	1
	2.57709	7.07462	6.82495	1	2.57709	-2.9652	-2.97561	1				2.57709	7.07462	7.09008	1	2.57709	-2.9652	-2.97068	1			2.57709	7.07462	7.02037	1	2.57709	-2.9652	-2.97293	1
	2.60777	7.22894	6.94152	1	2.60777	0.203796	0.215457	1				2.60777	7.22894	7.219	1	2.60777	0.203796	0.232818	1			2.60777	7.22894	7.17235	1	2.60777	0.203796	0.154119	1
	2.63845	7.24797	6.93235	1	2.63845	3.35423	3.32523	1				2.63845	7.24797	7.21237	1	2.63845	3.35423	3.39608	1			2.63845	7.24797	7.19318	1	2.63845	3.35423	3.27783	1
	2.66913	7.12997	6.79455	1	2.66913	5.70688	5.54471	1				2.66913	7.12997	7.07021	1	2.66913	5.70688	5.72349	1			2.66913	7.12997	7.08144	1	2.66913	5.70688	5.63119	1
	2.69981	6.87938	6.53175	1	2.69981	6.74109	6.36835	1				2.69981	6.87938	6.79836	1	2.69981	6.74109	6.69081	1			2.69981	6.87938	6.84134	1	2.69981	6.74109	6.69182	1
	2.73049	6.50603	6.15337	1	2.73049	6.32388	5.72035	1				2.73049	6.50603	6.40777	1	2.73049	6.32388	6.17818	1			2.73049	6.50603	6.48203	1	2.73049	6.32388	6.31238	1
	2.76117	6.0244	5.6737	1	2.76117	4.71457	3.9361	1				2.76117	6.0244	5.91361	1	2.76117	4.71457	4.47219	1			2.76117	6.0244	6.01684	1	2.76117	4.71457	4.73264	1
	2.79184	5.45264	5.11082	1	2.79184	2.45309	1.6175	1				2.79184	5.45264	5.33445	1	2.79184	2.45309	2.1453	1			2.79184	5.45264	5.46251	1	2.79184	2.45309	2.47761	1
	2.82252	4.81155	4.48546	1	2.82252	0.176379	-0.577931	1				2.82252	4.81155	4.69121	1	2.82252	0.176379	-0.139378	1			2.82252	4.81155	4.83825	1	2.82252	0.176379	0.181293	1
	2.8532	4.12354	3.81974	1	2.8532	-1.57371	-2.13783	1				2.8532	4.12354	4.00623	1	2.8532	-1.57371	-1.83025	1			2.8532	4.12354	4.16487	1	2.8532	-1.57371	-1.60385	1
	2.88388	3.4115	3.13603	1	2.88388	-2.49086	-2.82154	1				2.88388	3.4115	3.30232	1	2.88388	-2.49086	-2.63189	1			2.88388	3.4115	3.46383	1	2.88388	-2.49086	-2.55253	1
	2.91456	2.6978	2.45578	1	2.91456	-2.55569	-2.68151	1				2.91456	2.6978	2.60188	1	2.91456	-2.55569	-2.55305	1			2.91456	2.6978	2.75635	1	2.91456	-2.55569	-2.62724	1
	2.94524	2.0033	1.79864	1	2.94524	-1.9932	-1.98889	1				2.94524	2.0033	1.9264	1	2.94524	-1.9932	-1.85422	1			2.94524	2.0033	2.06264	1	2.94524	-1.9932	-2.04458	1
	2.97592	1.34656	1.18177	1	2.97592	-1.16212	-1.10432	1				2.97592	1.34656	1.29697	1	2.97592	-1.16212	-0.924666	1			2.97592	1.34656	1.4013	1	2.97592	-1.16212	-1.16902	1
	3.0066	0.743237	0.620577	1	3.0066	-0.42054	-0.346717	1				3.0066	0.743237	0.73958	1	3.0066	-0.42054	-0.138189	1			3.0066	0.743237	0.789677	1	3.0066	-0.42054	-0.376218	1
	3.03728	0.206806	0.153729	1	3.03728	-0.0138462	0.0955412	1				3.03728	0.206806	0.336189	1	3.03728	-0.0138462	0.262355	1			3.03728	0.206806	0.25513	1	3.03728	-0.0138462	0.0666763	1
	3.06796	0.262526	0.346694	1	3.06796	-0.0173841	0.190489	1				3.06796	0.262526	0.406499	1	3.06796	-0.0173841	0.218267	1			3.06796	0.262526	0.287492	1	3.06796	-0.0173841	0.0680606	1
	3.09864	0.647633	0.703265	1	3.09864	-0.343387	0.0312181	1				3.09864	0.647633	0.704613	1	3.09864	-0.343387	-0.161606	1			3.09864	0.647633	0.681693	1	3.09864	-0.343387	-0.288049	1
	3.12932	0.954414	0.998267	1	3.12932	-0.799386	-0.227782	1				3.12932	0.954414	0.964669	1	3.12932	-0.799386	-0.670017	1			3.12932	0.954414	1.00931	1	3.12932	-0.799386	-0.799162	1
	3.16	1.1844	1.2308	1	3.16	-1.17047	-0.436334	1				3.16	1.1844	1.15603	1	3.16	-1.17047	-1.09043	1			3.16	1.1844	1.26045	1	3.16	-1.17047	-1.2315	1
	3.19068	1.34266	1.40648	1	3.19068	-1.29465	-0.493609	1				3.19068	1.34266	1.27768	1	3.19068	-1.29465	-1.27202	1			3.19068	1.34266	1.43687	1	3.19068	-1.29465	-1.40399	1
	3.22136	1.43669	1.53278	1	3.22136	-1.10834	-0.364243	1				3.22136	1.43669	1.33551	1	3.22136	-1.10834	-1.16747	1			3.22136	1.43669	1.5437	1	3.22136	-1.10834	-1.24174	1
	3.25204	1.47564	1.61769	1	3.25204	-0.652967	-0.0709488	1				3.25204	1.47564	1.33861	1	3.25204	-0.652967	-0.827698	1			3.25204	1.47564	1.58826	1	3.25204	-0.652967	-0.786279	1
	3.28272	1.46978	1.66871	1	3.28272	-0.0481513	0.324064	1				3.28272	1.46978	1.29782	1	3.28272	-0.0481513	-0.364306	1			3.28272	1.46978	1.57935	1	3.28272	-0.0481513	-0.166143	1
	3.3134	1.42984	1.69217	1	3.3134	0.553494	0.737782	1				3.3134	1.42984	1.22496	1	3.3134	0.553494	0.100012	1			3.3134	1.42984	1.52663	1	3.3134	0.553494	0.455644	1
	3.34408	1.36652	1.69279	1	3.34408	1.0125	1.08066	1				3.34408	1.36652	1.13202	1	3.34408	1.0125	0.472555	1			3.34408	1.36652	1.4401	1	3.34408	1.0125	0.935902	1
	3.37476	1.29007	1.67366	1	3.37476	1.2361	1.26853	1				3.37476	1.29007	1.03045	1	3.37476	1.2361	0.710316	1			3.37476	1.29007	1.32956	1	3.37476	1.2361	1.18936	1
	3.40544	1.20999	1.63653	1	3.40544	1.19311	1.23685	1				3.40544	1.20999	0.930339	1	3.40544	1.19311	0.816477	1			3.40544	1.20999	1.20419	1	3.40544	1.19311	1.2014	1
	3.43612	1.13474	1.58238	1	3.43612	0.911532	0.958586	1				3.43612	1.13474	0.839456	1	3.43612	0.911532	0.821416	1			3.43612	1.13474	1.07214	1	3.43612	0.911532	1.01687	1
	3.4668	1.07144	1.51203	1	3.4668	0.464471	0.461461	1				3.4668	1.07144	0.762295	1	3.4668	0.464471	0.760352	1			3.4668	1.07144	0.94027	1	3.4668	0.464471	0.714164	1
	3.49748	1.02534	1.42682	1	3.49748	-0.0489816	-0.165032	1				3.49748	1.02534	0.699497	1	3.49748	-0.0489816	0.658173	1			3.49748	1.02534	0.813926	1	3.49748	-0.0489816	0.376642	1
	3.52816	0.999261	1.32908	1	3.52816	-0.523239	-0.781755	1				3.52816	0.999261	0.648178	1	3.52816	-0.523239	0.526151	1			3.52816	0.999261	0.696855	1	3.52816	-0.523239	0.0712465	1
	3.55884	0.993099	1.22242	1	3.55884	-0.86399	-1.23364	1				3.55884	0.993099	0.603317	1	3.55884	-0.86399	0.368572	1			3.55884	0.993099	0.59122	1	3.55884	-0.86399	-0.161122	1
	3.58952	1.00385	1.11185	1	3.58952	-1.00371	-1.39724	1				3.58952	1.00385	0.559569	1	3.58952	-1.00371	0.192777	1			3.58952	1.00385	0.497767	1	3.58952	-1.00371	-0.304553	1
	3.62019	1.02629	1.00363	1	3.62019	-0.914167	-1.22556	1				3.62019	1.02629	0.512705	1	3.62019	-0.914167	0.0155959	1			3.62019	1.02629	0.416139	1	3.62019	-0.914167	-0.361122	1
	3.65087	1.05395	0.904761	1	3.65087	-0.613961	-0.771319	1				3.65087	1.05395	0.460271	1	3.65087	-0.613961	-0.137852	1			3.65087	1.05395	0.345332	1	3.65087	-0.613961	-0.343265	1
	3.68155	1.08006	0.821962	1	3.68155	-0.167872	-0.176087	1				3.68155	1.08006	0.401624	1	3.68155	-0.167872	-0.242303	1			3.68155	1.08006	0.284262	1	3.68155	-0.167872	-0.268903	1
	3.71223	1.09824	0.760025	1	3.71223	0.324392	0.374392	1				3.71223	1.09824	0.337635	1	3.71223	0.324392	-0.282938	1			3.71223	1.09824	0.232353	1	3.71223	0.324392	-0.159685	1
	3.74291	1.10282	0.719948	1	3.74291	0.74998	0.713843	1				3.74291	1.10282	0.270326	1	3.74291	0.74998	-0.262662	1			3.74291	1.10282	0.190082	1	3.74291	0.74998	-0.0404428	1
	3.77359	1.08919	0.698124	1	3.77359	1.01113	0.754206	1				3.77359	1.08919	0.202637	1	3.77359	1.01113	-0.202089	1			3.77359	1.08919	0.159259	1	3.77359	1.01113	0.0626221	1
	3.80427	1.05389	0.687525	1	3.80427	1.05218	0.516081	1				3.80427	1.05389	0.138714	1	3.80427	1.05218	-0.131901	1			3.80427	1.05389	0.142316	1	3.80427	1.05218	0.126255	1
	3.83495	0.994734	0.680176	1	3.83495	0.876506	0.118128	1				3.83495	0.994734	0.086357	1	3.83495	0.876506	-0.080926	1			3.83495	0.994734	0.139771	1	3.83495	0.876506	0.136126	1
	3.86563	0.910887	0.669294	1	3.86563	0.54659	-0.270878	1				3.86563	0.910887	0.0652582	1	3.86563	0.54659	-0.0652579	1			3.86563	0.910887	0.148183	1	3.86563	0.54659	0.0919492	1
	3.89631	0.802877	0.650298	1	3.89631	0.165555	-0.498232	1				3.89631	0.802877	0.0854724	1	3.89631	0.165555	-0.0830837	1			3.89631	0.802877	0.162024	1	3.89631	0.165555	0.00891545	1
	3.92699	0.672573	0.620898	1	3.92699	-0.154918	-0.485121	1				3.92699	0.672573	0.117841	1	3.92699	-0.154918	-0.117213	1			3.92699	0.672573	0.176588	1	3.92699	-0.154918	-0.0860748	1
	3.95767	0.523163	0.580754	1	3.95767	-0.330179	-0.253071	1				3.95767	0.523163	0.146347	1	3.95767	-0.330179	-0.143801	1			3.95767	0.523163	0.188822	1	3.95767	-0.330179	-0.162657	1
	3.98835	0.359266	0.531014	1	3.98835	-0.329615	0.0906915	1				3.98835	0.359266	0.166827	1	3.98835	-0.329615	-0.143162	1			3.98835	0.359266	0.196974	1	3.98835	-0.329615	-0.196901	1
	4.01903	0.188518	0.473872	0	4.01903	-0.185473	0.401506	0				4.01903	0.188518	0.178325	0	4.01903	-0.185473	-0.107957	0			4.01903	0.188518	0.200162	0	4.01903	-0.185473	-0.179113	0
	4.04971	0.0644446	0.412228	0	4.04971	0.0199318	0.558002	0				4.04971	0.0644446	0.181066	0	4.04971	0.0199318	-0.045515	0			4.04971	0.0644446	0.198096	0	4.04971	0.0199318	-0.116537	0
	4.08039	0.195241	0.349465	0	4.08039	0.184364	0.509718	0				4.08039	0.195241	0.1759	0	4.08039	0.184364	0.026163	0			4.08039	0.195241	0.190915	0	4.08039	0.184364	-0.0299727	0
	4.11107	0.36346	0.289401	0	4.11107	0.222637	0.292643	0				4.11107	0.36346	0.164064	0	4.11107	0.222637	0.0864374	0			4.11107	0.36346	0.179079	0	4.11107	0.222637	0.0542081	0
	4.14175	0.522324	0.236425	0	4.14175	0.0972969	0.00800424	0				4.14175	0.522324	0.147042	0	4.14175	0.0972969	0.120317	0			4.14175	0.522324	0.163296	0	4.14175	0.0972969	0.113391	0
	4.17243	0.663943	0.195588	0	4.17243	-0.167824	-0.224587	0				4.17243	0.663943	0.12645	0	4.17243	-0.167824	0.12351	0			4.17243	0.663943	0.144454	0	4.17243	-0.167824	0.135804	0
	4.20311	0.783058	0.171625	0	4.20311	-0.495853	-0.318322	0				4.20311	0.783058	0.10395	0	4.20311	-0.495853	0.102518	0			4.20311	0.783058	0.123565	0	4.20311	-0.495853	0.122908	0
	4.23379	0.875625	0.165642	0	4.23379	-0.783716	-0.252778	0				4.23379	0.875625	0.0812031	0	4.23379	-0.783716	0.0703729	0			4.23379	0.875625	0.101701	0	4.23379	-0.783716	0.0867134	0
	4.26447	0.938726	0.172687	0	4.26447	-0.937785	-0.0768467	0				4.26447	0.938726	0.0598776	0	4.26447	-0.937785	0.0404277	0			4.26447	0.938726	0.0799349	0	4.26447	-0.937785	0.043712	0
	4.29515	0.970614	0.185028	0	4.29515	-0.905588	0.118105	0				4.29515	0.970614	0.0418172	0	4.29515	-0.905588	0.0211078	0			4.29515	0.970614	0.0592836	0	4.29515	-0.905588	0.00824726	0
	4.32583	0.970745	0.196465	0	4.32583	-0.692573	0.241142	0				4.32583	0.970745	0.0294221	0	4.32583	-0.692573	0.0137352	0			4.32583	0.970745	0.0406484	0	4.32583	-0.692573	-0.0119873	0
	4.35651	0.939783	0.203305	0	4.35651	-0.35856	0.241054	0				4.35651	0.939783	0.0249858	0	4.35651	-0.35856	0.0138559	0			4.35651	0.939783	0.0247714	0	4.35651	-0.35856	-0.0169057	0
	4.38719	0.879566	0.203762	0	4.38719	0.00412365	0.125287	0				4.38719	0.879566	0.0266038	0	4.38719	0.00412365	0.0148743	0			4.38719	0.879566	0.0122542	0	4.38719	0.00412365	-0.0117334	0
	4.41786	0.793057	0.197372	0	4.41786	0.302459	-0.0481719	0				4.41786	0.793057	0.0293446	0	4.41786	0.302459	0.0119228	0			4.41786	0.793057	0.00438961	0	4.41786	0.302459	-0.00310639	0
	4.44854	0.684311	0.184701	0	4.44854	0.473004	-0.200304	0				4.44854	0.684311	0.0304406	0	4.44854	0.473004	0.00409301	0			4.44854	0.684311	0.00593295	0	4.44854	0.473004	0.00435068	0
	4.47922	0.558605	0.16725	0	4.47922	0.500245	-0.267356	0				4.47922	0.558605	0.029119	0	4.47922	0.500245	-0.00579342	0			4.47922	0.558605	0.00982892	0	4.47922	0.500245	0.00945945	0
	4.5099	0.423155	0.147502	0	4.5099	0.417389	-0.227423	0				4.5099	0.423155	0.0254774	0	4.5099	0.417389	-0.0133876	0			4.5099	0.423155	0.0136653	0	4.5099	0.417389	0.0136325	0
	4.54058	0.290403	0.128985	0	4.54058	0.290387	-0.106416	0				4.54058	0.290403	0.0200129	0	4.54058	0.290387	-0.0155889	0			4.54058	0.290403	0.0187036	0	4.54058	0.290387	0.0186225	0
	4.57126	0.19329	0.11595	0	4.57126	0.191763	0.0375287	0				4.57126	0.19329	0.01351	0	4.57126	0.191763	-0.0123653	0			4.57126	0.19329	0.0255494	0	4.57126	0.191763	0.0243832	0
	4.60194	0.203433	0.111725	0	4.60194	0.173931	0.142436	0				4.60194	0.203433	0.00755337	0	4.60194	0.173931	-0.00673402	0			4.60194	0.203433	0.0338297	0	4.60194	0.173931	0.0283368	0
	4.63262	0.305793	0.116111	0	4.63262	0.251199	0.169957	0				4.63262	0.305793	0.00723944	0	4.63262	0.251199	-0.00303688	0			4.63262	0.305793	0.0427142	0	4.63262	0.251199	0.0264734	0
	4.6633	0.430809	0.125309	0	4.6633	0.396035	0.119755	0				4.6633	0.430809	0.0127222	0	4.6633	0.396035	-0.00451496	0			4.6633	0.430809	0.0512866	0	4.6633	0.396035	0.0156671	0
	4.69398	0.55293	0.134754	0	4.69398	0.549961	0.0255574	0				4.69398	0.55293	0.0187845	0	4.69398	0.549961	-0.0114809	0			4.69398	0.55293	0.058695	0	4.69398	0.549961	-0.00408206	0
	4.72466	0.663321	0.14104	0	4.72466	0.644493	-0.0636324	0				4.72466	0.663321	0.0241131	0	4.72466	0.644493	-0.0210185	0			4.72466	0.663321	0.0642189	0	4.72466	0.644493	-0.0287618	0
	4.75534	0.757789	0.142203	0	4.75534	0.624624	-0.107267	0				4.75534	0.757789	0.0283906	0	4.75534	0.624624	-0.0283285	0			4.75534	0.757789	0.0673107	0	4.75534	0.624624	-0.0514206	0
	4.78602	0.834076	0.137457	0	4.78602	0.467136	-0.0906753	0				4.78602	0.834076	0.0315694	0	4.78602	0.467136	-0.0290195	0			4.78602	0.834076	0.0676226	0	4.78602	0.467136	-0.0648191	0
	4.8167	0.891088	0.126929	0	4.8167	0.188397	-0.0288217	0				4.8167	0.891088	0.033731	0	4.8167	0.188397	-0.0212114	0			4.8167	0.891088	0.0650203	0	4.8167	0.188397	-0.0644766	0
	4.84738	0.928572	0.111457	0	4.84738	-0.15999	0.0439724	0				4.84738	0.928572	0.0350158	0	4.84738	-0.15999	-0.00645816	0			4.84738	0.928572	0.0595832	0	4.84738	-0.15999	-0.050699	0
	4.87806	0.946927	0.0924445	0	4.87806	-0.505456	0.0921955	0				4.87806	0.946927	0.0355667	0	4.87806	-0.505456	0.0108949	0			4.87806	0.946927	0.0515907	0	4.87806	-0.505456	-0.0286207	0
	4.90874	0.947051	0.0717933	0	4.90874	-0.773855	0.0959345	0				4.90874	0.947051	0.0354875	0	4.90874	-0.773855	0.0255532	0			4.90874	0.947051	0.0414976	0	4.90874	-0.773855	-0.00619627	0
	4.93942	0.930205	0.0520665	0	4.93942	-0.908311	0.0585253	0				4.93942	0.930205	0.0348264	0	4.93942	-0.908311	0.0334173	0			4.93942	0.930205	0.0299032	0	4.93942	-0.908311	0.00899351	0
	4.9701	0.897899	0.0371918	0	4.9701	-0.882733	0.00232868	0				4.9701	0.897899	0.0335892	0	4.9701	-0.882733	0.0330592	0			4.9701	0.897899	0.0175427	0	4.9701	-0.882733	0.0127357	0
	5.00078	0.851803	0.0324273	0	5.00078	-0.707194	-0.0442032	0				5.00078	0.851803	0.0317774	0	5.00078	-0.707194	0.0259435	0			5.00078	0.851803	0.00574691	0	5.00078	-0.707194	0.00570205	0
	5.03146	0.7937	0.0373493	0	5.03146	-0.424628	-0.0611075	0				5.03146	0.7937	0.0294408	0	5.03146	-0.424628	0.0154251	0			5.03146	0.7937	0.00836271	0	5.03146	-0.424628	-0.00710866	0
	5.06214	0.725491	0.0449046	0	5.06214	-0.100259	-0.0458871	0				5.06214	0.725491	0.0267344	0	5.06214	-0.100259	0.00510763	0			5.06214	0.725491	0.0188092	0	5.06214	-0.100259	-0.018685	0
	5.09282	0.649283	0.0506282	0	5.09282	0.193563	-0.0129592	0				5.09282	0.649283	0.0239686	0	5.09282	0.193563	-0.00263133	0			5.09282	0.649283	0.0278481	0	5.09282	0.193563	-0.023014	0
	5.1235	0.567605	0.0530053	0	5.1235	0.39387	0.0153661	0				5.1235	0.567605	0.0216309	0	5.1235	0.39387	-0.00731261	0			5.1235	0.567605	0.0347884	0	5.1235	0.39387	-0.0174891	0
	5.15418	0.483875	0.0518134	0	5.15418	0.461569	0.0212179	0				5.15418	0.483875	0.0202974	0	5.15418	0.461569	-0.0100401	0			5.15418	0.483875	0.0393266	0	5.15418	0.461569	-0.0037466	0
	5.18486	0.403359	0.0474357	0	5.18486	0.390919	0.000367132	0				5.18486	0.403359	0.0203377	0	5.18486	0.390919	-0.0124997	0			5.18486	0.403359	0.0413508	0	5.18486	0.390919	0.0133047	0
	5.21553	0.334961	0.0405741	0	5.21553	0.211659	-0.0361587	0				5.21553	0.334961	0.0215985	0	5.21553	0.211659	-0.0158602	0			5.21553	0.334961	0.040917	0	5.21553	0.211659	0.0277174	0
	5.24621	0.292988	0.0320877	0	5.24621	-0.0173262	-0.0684444	0				5.24621	0.292988	0.0234949	0	5.24621	-0.0173262	-0.0201331	0			5.24621	0.292988	0.0382311	0	5.24621	-0.0173262	0.0349699	0
	5.27689	0.292388	0.0228976	0	5.27689	-0.222183	-0.0784051	0				5.27689	0.292388	0.0253763	0	5.27689	-0.222183	-0.0242523	0			5.27689	0.292388	0.0336254	0	5.27689	-0.222183	0.0336227	0
	5.30757	0.333861	0.0140187	0	5.30757	-0.333464	-0.0592181	0				5.30757	0.333861	0.0267535	0	5.30757	-0.333464	-0.0267397	0			5.30757	0.333861	0.0275286	0	5.30757	-0.333464	0.0255633	0
	5.33825	0.402992	0.00731781	0	5.33825	-0.30613	-0.0187353	0				5.33825	0.402992	0.0273484	0	5.33825	-0.30613	-0.0265426	0			5.33825	0.402992	0.0204344	0	5.33825	-0.30613	0.0148869	0
	5.36893	0.485021	0.00769028	0	5.36893	-0.134616	0.024639	0				5.36893	0.485021	0.027085	0	5.36893	-0.134616	-0.0235845	0			5.36893	0.485021	0.0128823	0	5.36893	-0.134616	0.00602463	0
	5.39961	0.57038	0.0124581	0	5.39961	0.142104	0.0512937	0				5.39961	0.57038	0.0260756	0	5.39961	0.142104	-0.0187652	0			5.39961	0.57038	0.00557463	0	5.39961	0.142104	0.0019719	0
	5.43029	0.653199	0.0167676	0	5.43029	0.44827	0.0501445	0				5.43029	0.653199	0.0246063	0	5.43029	0.44827	-0.0134579	0			5.43029	0.653199	0.0034102	0	5.43029	0.44827	0.00332386	0
	5.46097	0.729599	0.0196659	0	5.46097	0.691076	0.0238996	0				5.46097	0.729599	0.0231047	0	5.46097	0.691076	-0.00880962	0			5.46097	0.729599	0.00908539	0	5.46097	0.691076	0.008397	0
	5.49165	0.796812	0.0209426	0	5.49165	0.787597	-0.0126207	0				5.49165	0.796812	0.0220478	0	5.49165	0.787597	-0.00522898	0			5.49165	0.796812	0.0143208	0	5.49165	0.787597	0.0142299	0
	5.52233	0.852785	0.0205559	0	5.52233	0.691141	-0.0400723	0				5.52233	0.852785	0.021778	0	5.52233	0.691141	-0.00231675	0			5.52233	0.852785	0.0183878	0	5.52233	0.691141	0.0179256	0
	5.55301	0.896012	0.0185493	0	5.55301	0.408537	-0.0441723	0				5.55301	0.896012	0.0223108	0	5.55301	0.408537	0.000758369	0			5.55301	0.896012	0.0211549	0	5.55301	0.408537	0.0177466	0
	5.58369	0.925457	0.0150639	0	5.58369	0.00200241	-0.0225216	0				5.58369	0.925457	0.023326	0	5.58369	0.00200241	0.00467405	0			5.58369	0.925457	0.0226284	0	5.58369	0.00200241	0.0135748	0
	5.61437	0.940534	0.0104291	0	5.61437	-0.426256	0.0145792	0				5.61437	0.940534	0.0243607	0	5.61437	-0.426256	0.00949147	0			5.61437	0.940534	0.0229033	0	5.61437	-0.426256	0.00668179	0
	5.64505	0.941083	0.00570719	0	5.64505	-0.762917	0.0495176	0				5.64505	0.941083	0.0250075	0	5.64505	-0.762917	0.0145641	0			5.64505	0.941083	0.0221364	0	5.64505	-0.762917	-0.00095957	0
	5.67573	0.927363	0.00583286	0	5.67573	-0.91736	0.0661281	0				5.67573	0.927363	0.0250141	0	5.67573	-0.91736	0.0188548	0			5.67573	0.927363	0.0205205	0	5.67573	-0.91736	-0.00745816	0
	5.70641	0.900045	0.0113187	0	5.70641	-0.84968	0.0574522	0				5.70641	0.900045	0.0243125	0	5.70641	-0.84968	0.021476	0			5.70641	0.900045	0.01826	0	5.70641	-0.84968	-0.0115737	0
	5.73709	0.860195	0.0173198	0	5.73709	-0.583564	0.0287774	0				5.73709	0.860195	0.023024	0	5.73709	-0.583564	0.0221524	0			5.73709	0.860195	0.0155521	0	5.73709	-0.583564	-0.0129322	0
	5.76777	0.809273	0.0224695	0	5.76777	-0.19936	-0.00533941	0				5.76777	0.809273	0.021455	0	5.76777	-0.19936	0.0213571	0			5.76777	0.809273	0.0125783	0	5.76777	-0.19936	-0.0119294	0
	5.79845	0.749126	0.0260712	0	5.79845	0.190833	-0.0283978	0				5.79845	0.749126	0.0200672	0	5.79845	0.190833	0.0200475	0			5.79845	0.749126	0.00952143	0	5.79845	0.190833	-0.00946491	0
	5.82913	0.682006	0.027635	0	5.82913	0.478135	-0.0299281	0				5.82913	0.682006	0.0193622	0	5.82913	0.478135	0.0191467	0			5.82913	0.682006	0.00664776	0	5.82913	0.478135	-0.00664725	0
	5.85981	0.610619	0.0268682	0	5.85981	0.590494	-0.0102518	0				5.85981	0.610619	0.0196409	0	5.85981	0.590494	0.0190454	0			5.85981	0.610619	0.00462277	0	5.85981	0.590494	-0.00453941	0
	5.89049	0.538227	0.0237166	0	5.89049	0.513851	0.0201236	0				5.89049	0.538227	0.0208	0	5.89049	0.513851	0.0193873	0			5.89049	0.538227	0.00476925	0	5.89049	0.513851	-0.00394231	0
	5.92117	0.468813	0.0184416	0	5.92117	0.294016	0.0459515	0				5.92117	0.468813	0.0224109	0	5.92117	0.294016	0.0192493	0			5.92117	0.468813	0.006843	0	5.92117	0.294016	-0.00519763	0
	5.95185	0.407273	0.0119293	0	5.95185	0.0189409	0.0547104	0				5.95185	0.407273	0.0239753	0	5.95185	0.0189409	0.0176232	0			5.95185	0.407273	0.0094704	0	5.95185	0.0189409	-0.00803103	0
	5.98253	0.359337	0.0078825	0	5.98253	-0.212219	0.0424167	0				5.98253	0.359337	0.0250988	0	5.98253	-0.212219	0.0139511	0			5.98253	0.359337	0.0120301	0	5.98253	-0.212219	-0.0115145	0
	6.0132	0.330469	0.0128702	0	6.0132	-0.322499	0.0150906	0				6.0132	0.330469	0.025545	0	6.0132	-0.322499	0.00844193	0			6.0132	0.330469	0.0142473	0	6.0132	-0.322499	-0.0142409	0
	6.04388	0.323216	0.021592	0	6.04388	-0.281635	-0.0146099	0				6.04388	0.323216	0.025235	0	6.04388	-0.281635	0.00201158	0			6.04388	0.323216	0.0159501	0	6.04388	-0.281635	-0.0147427	0
	6.07456	0.334948	0.0302552	0	6.07456	-0.113725	-0.0337253	0				6.07456	0.334948	0.0242361	0	6.07456	-0.113725	-0.0041161	0			6.07456	0.334948	0.0170221	0	6.07456	-0.113725	-0.0120609	0
	6.10524	0.35914	0.0376098	0	6.10524	0.113854	-0.0351146	0				6.10524	0.35914	0.0227471	0	6.10524	0.113854	-0.00894298	0			6.10524	0.35914	0.0174024	0	6.10524	0.113854	-0.00625309	0
	6.13592	0.388788	0.0429449	0	6.13592	0.315655	-0.0204445	0				6.13592	0.388788	0.0210769	0	6.13592	0.315655	-0.0120955	0			6.13592	0.388788	0.0170982	0	6.13592	0.315655	0.00141064	0
	6.1666	0.418456	0.0458481	0	6.1666	0.418201	0.00120395	0				6.1666	0.418456	0.0195982	0	6.1666	0.418201	-0.0138952	0			6.1666	0.418456	0.0162007	0	6.1666	0.418201	0.00872817	0
	6.19728	0.444543	0.0461978	0	6.19728	0.38435	0.0181852	0				6.19728	0.444543	0.0186472	0	6.19728	0.38435	-0.0150787	0			6.19728	0.444543	0.0149034	0	6.19728	0.38435	0.0132924	0
	6.22796	0.464891	0.0441847	0	6.22796	0.224003	0.0220588	0				6.22796	0.464891	0.0183779	0	6.22796	0.224003	-0.0163212	0			6.22796	0.464891	0.0135176	0	6.22796	0.224003	0.0134174	0
	6.25864	0.47835	0.0403339	0	6.25864	-0.0116621	0.0114437	0				6.25864	0.47835	0.0186731	0	6.25864	-0.0116621	-0.0178166	0			6.25864	0.47835	0.012456	0	6.25864	-0.0116621	0.00888459	0
	6.28932	0.484473	0.0355288	0	6.28932	-0.249368	-0.00778739	0				6.28932	0.484473	0.0192155	0	6.28932	-0.249368	-0.0191315	0			6.28932	0.484473	0.0121061	0	6.28932	-0.249368	0.00115943	0
	6.32	0.483304	0.0310062	0	6.32	-0.418873	-0.025846	0				6.32	0.483304	0.0196485	0	6.32	-0.418873	-0.0194105	0			6.32	0.483304	0.0125795	0	6.32	-0.418873	-0.00706762	0
	6.35068	0.475229	0.0281425	0	6.35068	-0.47512	-0.0340636	0				6.35068	0.475229	0.0196916	0	6.35068	-0.47512	-0.0178286	0			6.35068	0.475229	0.0136057	0	6.35068	-0.47512	-0.0128746	0
	6.38136	0.460869	0.027717	0	6.38136	-0.41021	-0.0290757	0				6.38136	0.460869	0.0191787	0	6.38136	-0.41021	-0.0140653	0			6.38136	0.460869	0.0147311	0	6.38136	-0.41021	-0.0142425	0
	6.41204	0.440998	0.0291788	0	6.41204	-0.252181	-0.0141661	0				6.41204	0.440998	0.0180549	0	6.41204	-0.252181	-0.00856263	0			6.41204	0.440998	0.0155427	0	6.41204	-0.252181	-0.0108506	0
	6.44272	0.416484	0.0311379	0	6.44272	-0.0523753	0.00271573	0				6.44272	0.416484	0.0163571	0	6.44272	-0.0523753	-0.00243637	0			6.44272	0.416484	0.0157465	0	6.44272	-0.0523753	-0.00417898	0
	6.4734	0.388246	0.0323658	0	6.4734	0.133063	0.0131015	0				6.4734	0.388246	0.0141917	0	6.4734	0.133063	0.00292207	0			6.4734	0.388246	0.0151692	0	6.4734	0.133063	0.00314043	0
	6.50408	0.357223	0.0321838	0	6.50408	0.260671	0.0121655	0				6.50408	0.357223	0.0117122	0	6.50408	0.260671	0.00636879	0			6.50408	0.357223	0.0137441	0	6.50408	0.260671	0.00845312	0
	6.53476	0.324363	0.0304598	0	6.53476	0.310427	0.000868276	0				6.53476	0.324363	0.00909648	0	6.53476	0.310427	0.00741842	0			6.53476	0.324363	0.0115006	0	6.53476	0.310427	0.0101985	0
	6.56544	0.290617	0.0275721	0	6.56544	0.287222	-0.0148417	0				6.56544	0.290617	0.00652705	0	6.56544	0.287222	0.0063663	0			6.56544	0.290617	0.00856162	0	6.56544	0.287222	0.00852227	0
	6.59612	0.25695	0.0244329	0	6.59612	0.214097	-0.0271989	0				6.59612	0.25695	0.00417561	0	6.59612	0.214097	0.00408703	0			6.59612	0.25695	0.00518748	0	6.59612	0.214097	0.00511477	0
	6.6268	0.224344	0.0224491	0	6.6268	0.121039	-0.0304706	0				6.6268	0.224344	0.00220666	0	6.6268	0.121039	0.00162464	0			6.6268	0.224344	0.00240517	0	6.6268	0.121039	0.00235429	0
	6.65748	0.193807	0.0229043	0	6.65748	0.0341089	-0.0235613	0				6.65748	0.193807	0.000938663	0	6.65748	0.0341089	-0.000223692	0			6.65748	0.193807	0.00411727	0	6.65748	0.0341089	0.00214902	0
	6.68816	0.166347	0.0257833	0	6.68816	-0.0313351	-0.010184	0				6.68816	0.166347	0.00116194	0	6.68816	-0.0313351	-0.00114473	0			6.68816	0.166347	0.00773145	0	6.68816	-0.0313351	0.00500874	0
	6.71884	0.142905	0.0298693	0	6.71884	-0.071773	0.00332136	0				6.71884	0.142905	0.00179512	0	6.71884	-0.071773	-0.00128442	0			6.71884	0.142905	0.0112245	0	6.71884	-0.071773	0.00977255	0
	6.74952	0.124171	0.0338976	0	6.74952	-0.0919689	0.0112824	0				6.74952	0.124171	0.0022385	0	6.74952	-0.0919689	-0.00101442	0			6.74952	0.124171	0.0142034	0	6.74952	-0.0919689	0.014119	0
	6.7802	0.110305	0.0370482	0	6.7802	-0.0993505	0.0113951	0				6.7802	0.110305	0.00257366	0	6.7802	-0.0993505	-0.000640644	0			6.7802	0.110305	0.0164627	0	6.7802	-0.0993505	0.0156282	0
	6.81087	0.100666	0.0389192	0	6.81087	-0.0992654	0.00553056	0				6.81087	0.100666	0.00295784	0	6.81087	-0.0992654	-0.000218749	0			6.81087	0.100666	0.0178784	0	6.81087	-0.0992654	0.0129141	0
	6.84155	0.0938456	0.0394281	0	6.84155	-0.0930762	-0.00162156	0				6.84155	0.0938456	0.00348296	0	6.84155	-0.0930762	0.000430348	0			6.84155	0.0938456	0.0183996	0	6.84155	-0.0930762	0.00631338	0
	6.87223	0.0880823	0.0387264	0	6.87223	-0.0793731	-0.00523699	0				6.87223	0.0880823	0.00412945	0	6.87223	-0.0793731	0.00152843	0			6.87223	0.0880823	0.0180483	0	6.87223	-0.0793731	-0.0021806	0
	6.90291	0.0817694	0.0371145	0	6.90291	-0.0570225	-0.00291285	0				6.90291	0.0817694	0.00481492	0	6.90291	-0.0570225	0.00309371	0			6.90291	0.0817694	0.0169209	0	6.90291	-0.0570225	-0.00971072	0
	6.93359	0.0737564	0.034943	0	6.93359	-0.0280116	0.0042084	0				6.93359	0.0737564	0.00545837	0	6.93359	-0.0280116	0.00479322	0			6.93359	0.0737564	0.0151883	0	6.93359	-0.0280116	-0.0137254	0
	6.96427	0.063419	0.0325054	0	6.96427	0.00165195	0.0122473	0				6.96427	0.063419	0.00601307	0	6.96427	0.00165195	0.00599461	0			6.96427	0.063419	0.0131	0	6.96427	0.00165195	-0.0130131	0
	6.99495	0.0506345	0.029947	0	6.99495	0.0236079	0.0168097	0				6.99495	0.0506345	0.006475	0	6.99495	0.0236079	0.00601188	0			6.99495	0.0506345	0.0109941	0	6.99495	0.0236079	-0.00816032	0
	7.02563	0.0358443	0.0272331	0	7.02563	0.0306403	0.0154006	0				7.02563	0.0358443	0.00687646	0	7.02563	0.0306403	0.00443412	0			7.02563	0.0358443	0.0093001	0	7.02563	0.0306403	-0.00125682	0
	7.05631	0.0209309	0.0241994	0	7.05631	0.020316	0.00875785	0				7.05631	0.0209309	0.00726767	0	7.05631	0.020316	0.00137637	0			7.05631	0.0209309	0.00843875	0	7.05631	0.020316	0.00499881	0
	7.08699	0.0160141	0.0206608	0	7.08699	-0.00305423	0.00044156	0				7.08699	0.0160141	0.00769003	0	7.08699	-0.00305423	-0.00247857	0			7.08699	0.0160141	0.00851413	0	7.08699	-0.00305423	0.00838677	0
	7.11767	0.0300931	0.0165315	0	7.11767	-0.0292252	-0.00506219	0				7.11767	0.0300931	0.00815164	0	7.11767	-0.0292252	-0.00608287	0			7.11767	0.0300931	0.0091605	0	7.11767	-0.0292252	0.00798079	0
	7.14835	0.0495344	0.0119404	0	7.14835	-0.0454759	-0.00470519	0				7.14835	0.0495344	0.00861834	0	7.14835	-0.0454759	-0.00839263	0			7.14835	0.0495344	0.00987351	0	7.14835	-0.0454759	0.0043701	0
	7.17903	0.0697154	0.00750348	0	7.17903	-0.0414289	0.00152405	0				7.17903	0.0697154	0.0090237	0	7.17903	-0.0414289	-0.00874764	0			7.17903	0.0697154	0.0102983	0	7.17903	-0.0414289	-0.000753533	0
	7.20971	0.0893605	0.00553742	0	7.20971	-0.0133362	0.0105769	0				7.20971	0.0893605	0.00928966	0	7.20971	-0.0133362	-0.00710173	0			7.20971	0.0893605	0.0102573	0	7.20971	-0.0133362	-0.00540902	0
	7.24039	0.107768	0.00825708	0	7.24039	0.0338755	0.0178849	0				7.24039	0.107768	0.00934717	0	7.24039	0.0338755	-0.00401207	0			7.24039	0.107768	0.00970392	0	7.24039	0.0338755	-0.00815214	0
	7.27107	0.124464	0.0124261	0	7.27107	0.0876396	0.0196566	0				7.27107	0.124464	0.00915118	0	7.27107	0.0876396	-0.000402763	0			7.27107	0.124464	0.00868632	0	7.27107	0.0876396	-0.00855976	0
	7.30175	0.139135	0.0161672	0	7.30175	0.13153	0.0147623	0				7.30175	0.139135	0.00868951	0	7.30175	0.13153	0.00278691	0			7.30175	0.139135	0.00732745	0	7.30175	0.13153	-0.00720521	0
	7.33243	0.151612	0.0188857	0	7.33243	0.150459	0.00526818	0				7.33243	0.151612	0.00798686	0	7.33243	0.150459	0.00491919	0			7.33243	0.151612	0.00582036	0	7.33243	0.150459	-0.00520456	0
	7.36311	0.161855	0.0203598	0	7.36311	0.135521	-0.00461614	0				7.36311	0.161855	0.00710577	0	7.36311	0.135521	0.00581816	0			7.36311	0.161855	0.00444408	0	7.36311	0.135521	-0.00359992	0
	7.39379	0.169934	0.020605	0	7.39379	0.0869189	-0.0106185	0				7.39379	0.169934	0.00614622	0	7.39379	0.0869189	0.00573169	0			7.39379	0.169934	0.00357344	0	7.39379	0.0869189	-0.00289078	0
	7.42447	0.176005	0.0198641	0	7.42447	0.0141518	-0.0104608	0				7.42447	0.176005	0.00524378	0	7.42447	0.0141518	0.00514246	0			7.42447	0.176005	0.00345447	0	7.42447	0.0141518	-0.00291754	0
	7.45515	0.180284	0.0186094	0	7.45515	-0.066452	-0.00488351	0				7.45515	0.180284	0.00455715	0	7.45515	-0.066452	0.00453229	0			7.45515	0.180284	0.00380093	0	7.45515	-0.066452	-0.00310685	0
	7.48583	0.183017	0.0174926	0	7.48583	-0.135984	0.00282678	0				7.48583	0.183017	0.00421809	0	7.48583	-0.135984	0.00420632	0			7.48583	0.183017	0.00411777	0	7.48583	-0.135984	-0.00290567	0
	7.51651	0.184452	0.0171367	0	7.51651	-0.177739	0.00852043	0				7.51651	0.184452	0.00424352	0	7.51651	-0.177739	0.0042371	0			7.51651	0.184452	0.00411159	0	7.51651	-0.177739	-0.00214946	0
	7.54719	0.184815	0.017762	0	7.54719	-0.181312	0.00921114	0				7.54719	0.184815	0.0045211	0	7.54719	-0.181312	0.0045211	0			7.54719	0.184815	0.00368413	0	7.54719	-0.181312	-0.00116329	0
	7.57787	0.184287	0.0190295	0	7.57787	-0.145106	0.00444936	0				7.57787	0.184287	0.00491264	0	7.57787	-0.145106	0.00488887	0			7.57787	0.184287	0.00290684	0	7.57787	-0.145106	-0.000548188	0
	7.60854	0.182996	0.0203417	0	7.60854	-0.0768059	-0.00358711	0				7.60854	0.182996	0.00533499	0	7.60854	-0.0768059	0.00519694	0			7.60854	0.182996	0.00220314	0	7.60854	-0.0768059	-0.000777887	0
	7.63922	0.181011	0.0212048	0	7.63922	0.00819559	-0.0112574	0				7.63922	0.181011	0.00576323	0	7.63922	0.00819559	0.0053575	0			7.63922	0.181011	0.00262939	0	7.63922	0.00819559	-0.00183388	0
	7.6699	0.178354	0.0213925	0	7.6699	0.0901174	-0.0152398	0				7.6699	0.178354	0.00619978	0	7.6699	0.0901174	0.00530958	0			7.6699	0.178354	0.00427124	0	7.6699	0.0901174	-0.00309069	0
	7.70058	0.175016	0.0209893	0	7.70058	0.149259	-0.014032	0				7.70058	0.175016	0.00664129	0	7.70058	0.149259	0.00497448	0			7.70058	0.175016	0.00638105	0	7.70058	0.149259	-0.00353695	0
	7.73126	0.170993	0.0203912	0	7.73126	0.170789	-0.00846894	0				7.73126	0.170993	0.00705749	0	7.73126	0.170789	0.00424567	0			7.73126	0.170993	0.00858581	0	7.73126	0.170789	-0.0022468	0
	7.76194	0.166327	0.0202222	0	7.76194	0.148815	-0.00108926	0				7.76194	0.166327	0.00738778	0	7.76194	0.148815	0.00303744	0			7.76194	0.166327	0.0106796	0	7.76194	0.148815	0.00111618	0
	7.79262	0.161165	0.0210556	0	7.79262	0.0886263	0.00523656	0				7.79262	0.161165	0.007552	0	7.79262	0.0886263	0.00137231	0			7.79262	0.161165	0.012515	0	7.79262	0.0886263	0.00600794	0
	7.8233	0.155823	0.0230254	0	7.8233	0.00622459	0.00866525	0				7.8233	0.155823	0.00746723	0	7.8233	0.00622459	-0.000547629	0			7.8233	0.155823	0.0139841	0	7.8233	0.00622459	0.0110827	0
	7.85398	0.150844	0.0257403	0	7.85398	-0.0752109	0.00904434	0				7.85398	0.150844	0.00706408	0	7.85398	-0.0752109	-0.00234379	0			7.85398	0.150844	0.0150186	0	7.85398	-0.0752109	0.0146341	0
	7.88466	0.147036	0.0285706	0	7.88466	-0.131387	0.00760951	0				7.88466	0.147036	0.00630018	0	7.88466	-0.131387	-0.00356502	0			7.88466	0.147036	0.0155928	0	7.88466	-0.131387	0.0152286	0
	7.91534	0.145421	0.0309297	0	7.91534	-0.144043	0.00597347	0				7.91534	0.145421	0.00517316	0	7.91534	-0.144043	-0.00386531	0			7.91534	0.145421	0.0157262	0	7.91534	-0.144043	0.0122762	0
	7.94602	0.147053	0.0323925	0	7.94602	-0.10707	0.00502737	0				7.94602	0.147053	0.00374721	0	7.94602	-0.10707	-0.00318181	0			7.94602	0.147053	0.0154843	0	7.94602	-0.10707	0.00630563	0
	7.9767	0.152711	0.0327202	0	7.9767	-0.0294897	0.00439093	0				7.9767	0.152711	0.00229029	0	7.9767	-0.0294897	-0.00182546	0			7.9767	0.152711	0.0149776	0	7.9767	-0.0294897	-0.00116238	0
	8.00738	0.162601	0.0318542	0	8.00738	0.066109	0.00271908	0				8.00738	0.162601	0.00200469	0	8.00738	0.066109	-0.000425371	0			8.00738	0.162601	0.0143573	0	8.00738	0.066109	-0.00809056	0
	8.03806	0.176273	0.0298973	0	8.03806	0.14967	-0.00131587	0				8.03806	0.176273	0.00360284	0	8.03806	0.14967	0.000271147	0			8.03806	0.176273	0.0138022	0	8.03806	0.14967	-0.0125643	0
	8.06874	0.192762	0.0270872	0	8.06874	0.192734	-0.00793317	0				8.06874	0.192762	0.00573754	0	8.06874	0.192734	-0.000324867	0			8.06874	0.192762	0.0134916	0	8.06874	0.192734	-0.013363	0
	8.09942	0.210835	0.0237595	0	8.09942	0.177682	-0.0156888	0				8.09942	0.210835	0.0078984	0	8.09942	0.177682	-0.00239854	0			8.09942	0.210835	0.0135598	0	8.09942	0.177682	-0.0102789	0
	8.1301	0.229185	0.020301	0	8.1301	0.104027	-0.0218323	0				8.1301	0.229185	0.00988959	0	8.1301	0.104027	-0.00561886	0			8.1301	0.229185	0.0140551	0	8.1301	0.104027	-0.00411304	0
	8.16078	0.246553	0.0170904	0	8.16078	-0.010555	-0.0234728	0				8.16078	0.246553	0.0115809	0	8.16078	-0.010555	-0.00921168	0			8.16078	0.246553	0.0149331	0	8.16078	-0.010555	0.00360388	0
	8.19146	0.261789	0.0144264	0	8.19146	-0.135099	-0.0190136	0				8.19146	0.261789	0.0128755	0	8.19146	-0.135099	-0.0121973	0			8.19146	0.261789	0.0160921	0	8.19146	-0.135099	0.0110362	0
	8.22214	0.273885	0.0124621	0	8.22214	-0.234717	-0.00914185	0				8.22214	0.273885	0.0137066	0	8.22214	-0.234717	-0.0137065	0			8.22214	0.273885	0.0174172	0	8.22214	-0.234717	0.0164712	0
	8.25282	0.282001	0.0112134	0	8.25282	-0.28141	0.00315679	0				8.25282	0.282001	0.0140385	0	8.25282	-0.28141	-0.0132606	0			8.25282	0.282001	0.0188076	0	8.25282	-0.28141	0.0186503	0
	8.2835	0.285487	0.0106893	0	8.2835	-0.262687	0.0136343	0				8.2835	0.285487	0.0138659	0	8.2835	-0.262687	-0.010916	0			8.2835	0.285487	0.0201828	0	8.2835	-0.262687	0.016968	0
	8.31418	0.283896	0.0110292	0	8.31418	-0.185079	0.018447	0				8.31418	0.283896	0.0132124	0	8.31418	-0.185079	-0.00723078	0			8.31418	0.283896	0.0214795	0	8.31418	-0.185079	0.0115514	0
	8.34486	0.276999	0.0124182	0	8.34486	-0.0713912	0.0157283	0				8.34486	0.276999	0.0121262	0	8.34486	-0.0713912	-0.00307562	0			8.34486	0.276999	0.0226451	0	8.34486	-0.0713912	0.0032476	0
	8.37554	0.264798	0.014839	0	8.37554	0.04721	0.00637745	0				8.37554	0.264798	0.0106749	0	8.37554	0.04721	0.000634585	0			8.37554	0.264798	0.0236332	0	8.37554	0.04721	-0.00647454	0
	8.40621	0.247532	0.0180171	0	8.40621	0.141413	-0.0062699	0				8.40621	0.247532	0.00893876	0	8.40621	0.141413	0.00319413	0			8.40621	0.247532	0.0244025	0	8.40621	0.141413	-0.0157244	0
	8.43689	0.22569	0.0215623	0	8.43689	0.192659	-0.0177302	0				8.43689	0.22569	0.00700487	0	8.43689	0.192659	0.00426836	0			8.43689	0.22569	0.0249189	0	8.43689	0.192659	-0.0225096	0
	8.46757	0.200036	0.025087	0	8.46757	0.197728	-0.0240537	0				8.46757	0.200036	0.00496372	0	8.46757	0.197728	0.00392977	0			8.46757	0.200036	0.02516	0	8.46757	0.197728	-0.025159	0
	8.49825	0.171681	0.0282594	0	8.49825	0.167707	-0.0231985	0				8.49825	0.171681	0.00291999	0	8.49825	0.167707	0.00258095	0			8.49825	0.171681	0.0251209	0	8.49825	0.167707	-0.0227732	0
	8.52893	0.142265	0.0308293	0	8.52893	0.12214	-0.0155803	0				8.52893	0.142265	0.00117204	0	8.52893	0.12214	0.0008088	0			8.52893	0.142265	0.0248199	0	8.52893	0.12214	-0.0155707	0
	8.55961	0.114423	0.0326433	0	8.55961	0.0808356	-0.00366889	0				8.55961	0.114423	0.0016569	0	8.55961	0.0808356	-0.000776515	0			8.55961	0.114423	0.0243022	0	8.55961	0.0808356	-0.00498866	0
	8.59029	0.0927283	0.0336529	0	8.59029	0.0565244	0.00908914	0				8.59029	0.0927283	0.00337879	0	8.59029	0.0565244	-0.00167574	0			8.59029	0.0927283	0.0236413	0	8.59029	0.0565244	0.00655451	0
	8.62097	0.0839959	0.0339134	0	8.62097	0.0509661	0.0195069	0				8.62097	0.0839959	0.00506555	0	8.62097	0.0509661	-0.00158691	0			8.62097	0.0839959	0.0229345	0	8.62097	0.0509661	0.0162233	0
	8.65165	0.0920941	0.033571	0	8.65165	0.0556339	0.0255585	0				8.65165	0.0920941	0.00659419	0	8.65165	0.0556339	-0.000441661	0			8.65165	0.0920941	0.022292	0	8.65165	0.0556339	0.0215216	0
	8.68233	0.112411	0.0328371	0	8.68233	0.0563028	0.0266852	0				8.68233	0.112411	0.00792468	0	8.68233	0.0563028	0.00160076	0			8.68233	0.112411	0.0218177	0	8.68233	0.0563028	0.0210201	0
	8.71301	0.138098	0.0319492	0	8.71301	0.0394796	0.0235501	0				8.71301	0.138098	0.00903132	0	8.71301	0.0394796	0.00419366	0			8.71301	0.138098	0.0215842	0	8.71301	0.0394796	0.0148155	0
	8.74369	0.164923	0.0311203	0	8.74369	-0.0018683	0.0175103	0				8.74369	0.164923	0.00989421	0	8.74369	-0.0018683	0.00687084	0			8.74369	0.164923	0.0216109	0	8.74369	-0.0018683	0.00455574	0
	8.77437	0.190731	0.0304903	0	8.77437	-0.065307	0.0101124	0				8.77437	0.190731	0.0104984	0	8.77437	-0.065307	0.00913613	0			8.77437	0.190731	0.0218568	0	8.77437	-0.065307	-0.00699877	0
	8.80505	0.214441	0.0300963	0	8.80505	-0.139459	0.00280046	0				8.80505	0.214441	0.0108355	0	8.80505	-0.139459	0.0105625	0			8.80505	0.214441	0.0222316	0	8.80505	-0.139459	-0.0167527	0
	8.83573	0.235543	0.0298775	0	8.83573	-0.207503	-0.00317455	0				8.83573	0.235543	0.0109053	0	8.83573	-0.207503	0.0108813	0			8.83573	0.235543	0.0226189	0	8.83573	-0.207503	-0.0221534	0
	8.86641	0.253875	0.0297122	0	8.86641	-0.252141	-0.0067862	0				8.86641	0.253875	0.010718	0	8.86641	-0.252141	0.0100391	0			8.86641	0.253875	0.0229006	0	8.86641	-0.252141	-0.0218963	0
	8.89709	0.269504	0.0294645	0	8.89709	-0.260294	-0.00735514	0				8.89709	0.269504	0.0102941	0	8.89709	-0.260294	0.00820314	0			8.89709	0.269504	0.0229752	0	8.89709	-0.260294	-0.0162472	0
	8.92777	0.282638	0.0290214	0	8.92777	-0.226203	-0.00479176	0				8.92777	0.282638	0.00966416	0	8.92777	-0.226203	0.00571395	0			8.92777	0.282638	0.0227678	0	8.92777	-0.226203	-0.00689594	0
	8.95845	0.29356	0.0283131	0	8.95845	-0.152454	0.000167418	0				8.95845	0.29356	0.00886627	0	8.95845	-0.152454	0.00299744	0			8.95845	0.29356	0.0222334	0	8.95845	-0.152454	0.00359027	0
	8.98913	0.302556	0.0273177	0	8.98913	-0.0491654	0.00593927	0				8.98913	0.302556	0.00794221	0	8.98913	-0.0491654	0.00046637	0			8.98913	0.302556	0.0213573	0	8.98913	-0.0491654	0.0125287	0
	9.01981	0.309862	0.0260597	0	9.01981	0.0679867	0.0104401	0				9.01981	0.309862	0.00693316	0	9.01981	0.0679867	-0.0015591	0			9.01981	0.309862	0.0201519	0	9.01981	0.0679867	0.0178599	0
	9.05049	0.315615	0.0246057	0	9.05049	0.180304	0.0117676	0				9.05049	0.315615	0.00587535	0	9.05049	0.180304	-0.00289139	0			9.05049	0.315615	0.0186542	0	9.05049	0.180304	0.018651	0
	9.08117	0.319826	0.023059	0	9.08117	0.268831	0.00897723	0				9.08117	0.319826	0.00479719	0	9.08117	0.268831	-0.00347416	0			9.08117	0.319826	0.0169216	0	9.08117	0.268831	0.0152418	0
	9.11185	0.322379	0.0215516	0	9.11185	0.317291	0.00259818	0				9.11185	0.322379	0.00371931	0	9.11185	0.317291	-0.00335451	0			9.11185	0.322379	0.0150291	0	9.11185	0.317291	0.00902539	0
	9.14253	0.323046	0.0202251	0	9.14253	0.315131	-0.00540696	0				9.14253	0.323046	0.00266068	0	9.14253	0.315131	-0.00265065	0			9.14253	0.323046	0.0130675	0	9.14253	0.315131	0.00196316	0
	9.17321	0.32152	0.0191957	0	9.17321	0.260306	-0.0123052	0				9.17321	0.32152	0.00166384	0	9.17321	0.260306	-0.00153191	0			9.17321	0.32152	0.0111431	0	9.17321	0.260306	-0.00400423	0
	9.20388	0.317462	0.0185089	0	9.20388	0.161	-0.0156531	0				9.20388	0.317462	0.00094403	0	9.20388	0.161	-0.000212853	0			9.20388	0.317462	0.00937935	0	9.20388	0.161	-0.00747617	0
	9.23456	0.310542	0.0181064	0	9.23456	0.0353294	-0.0143156	0				9.23456	0.310542	0.00118105	0	9.23456	0.0353294	0.00105058	0			9.23456	0.310542	0.00791553	0	9.23456	0.0353294	-0.00790736	0
	9.26524	0.300483	0.0178328	0	9.26524	-0.0916612	-0.00898465	0				9.26524	0.300483	0.00202736	0	9.26524	-0.0916612	0.00198139	0			9.26524	0.300483	0.00688757	0	9.26524	-0.0916612	-0.00565525	0
	9.29592	0.287091	0.0174826	0	9.29592	-0.193545	-0.00194026	0				9.29592	0.287091	0.00294309	0	9.29592	-0.193545	0.00232896	0			9.29592	0.287091	0.00636752	0	9.29592	-0.193545	-0.00177489	0
	9.3266	0.270277	0.0168574	0	9.3266	-0.249383	0.00387222	0				9.3266	0.270277	0.00379649	0	9.3266	-0.249383	0.00193781	0			9.3266	0.270277	0.00629119	0	9.3266	-0.249383	0.00235625	0
	9.35728	0.250073	0.0158097	0	9.35728	-0.24983	0.00606236	0				9.35728	0.250073	0.00452639	0	9.35728	-0.24983	0.000813703	0			9.35728	0.250073	0.00647576	0	9.35728	-0.24983	0.00546291	0
	9.38796	0.226627	0.0142654	0	9.38796	-0.200226	0.0037833	0				9.38796	0.226627	0.00508734	0	9.38796	-0.200226	-0.00084477	0			9.38796	0.226627	0.0067227	0	9.38796	-0.200226	0.00672269	0
	9.41864	0.20021	0.0122315	0	9.41864	-0.11918	-0.00194199	0				9.41864	0.20021	0.00544428	0	9.41864	-0.11918	-0.0026734	0			9.41864	0.20021	0.00688749	0	9.41864	-0.11918	0.00595	0
	9.44932	0.1712	0.00979584	0	9.44932	-0.0326795	-0.00869161	0				9.44932	0.1712	0.00557422	0	9.44932	-0.0326795	-0.00423097	0			9.44932	0.1712	0.00688818	0	9.44932	-0.0326795	0.00357598	0
	9.48	0.140081	0.00713051	0	9.48	0.0345241	-0.0136924	0				9.48	0.140081	0.00546862	0	9.48	0.0345241	-0.00512542	0			9.48	0.140081	0.0066913	0	9.48	0.0345241	0.000449257	0
	9.51068	0.107457	0.0045408	0	9.51068	0.0672536	-0.0149733	0				9.51068	0.107457	0.00513494	0	9.51068	0.0672536	-0.0051349	0			9.51068	0.107457	0.006298	0	9.51068	0.0672536	-0.00246513	0
	9.54136	0.0741556	0.00279281	0	9.54136	0.0648205	-0.0121229	0				9.54136	0.0741556	0.00459707	0	9.54136	0.0648205	-0.00427896	0			9.54136	0.0741556	0.00573475	0	9.54136	0.0648205	-0.00438635	0
	9.57204	0.0419337	0.00323771	0	9.57204	0.0404817	-0.00634616	0				9.57204	0.0419337	0.00389529	0	9.57204	0.0404817	-0.00281256	0			9.57204	0.0419337	0.00504784	0	9.57204	0.0404817	-0.00492391	0
	9.60272	0.0212379	0.00482153	0	9.60272	0.0154334	0.000156265	0				9.60272	0.0212379	0.00308755	0	9.60272	0.0154334	-0.00114451	0			9.60272	0.0212379	0.00430124	0	9.60272	0.0154334	-0.00413524	0
	9.6334	0.0393574	0.00625933	0	9.6334	0.00952137	0.00516768	0				9.6334	0.0393574	0.00225928	0	9.6334	0.00952137	0.000289494	0			9.6334	0.0393574	0.00357872	0	9.6334	0.00952137	-0.00243578	0
	9.66408	0.0698974	0.00722685	0	9.66408	0.0322923	0.00733613	0				9.66408	0.0698974	0.00156751	0	9.66408	0.0322923	0.00115304	0			9.66408	0.0698974	0.00298951	0	9.66408	0.0322923	-0.000414104	0
	9.69476	0.100912	0.00768128	0	9.69476	0.0780662	0.00658487	0				9.69476	0.100912	0.00132788	0	9.69476	0.0780662	0.00129188	0			9.69476	0.100912	0.00266119	0	9.69476	0.0780662	0.00136889	0
	9.72544	0.130724	0.0077064	0	9.72544	0.127274	0.00392716	0				9.72544	0.130724	0.00168131	0	9.72544	0.127274	0.000750689	0			9.72544	0.130724	0.00267603	0	9.72544	0.127274	0.00252317	0
	9.75612	0.158788	0.00747279	0	9.75612	0.153875	0.000845145	0				9.75612	0.158788	0.00227894	0	9.75612	0.153875	-0.00027168	0			9.75612	0.158788	0.00299306	0	9.75612	0.153875	0.0028772	0
	9.7868	0.18485	0.00719618	0	9.7868	0.136179	-0.00142452	0				9.7868	0.18485	0.0028806	0	9.7868	0.136179	-0.0015025	0			9.7868	0.18485	0.00350272	0	9.7868	0.136179	0.00243854	0
	9.81748	0.208799	0.00706165	0	9.81748	0.0668859	-0.00235328	0				9.81748	0.208799	0.00340542	0	9.81748	0.0668859	-0.00267673	0			9.81748	0.208799	0.00412413	0	9.81748	0.0668859	0.00131369	0
	9.84816	0.230614	0.00713396	0	9.84816	-0.0417893	-0.00215187	0				9.84816	0.230614	0.00382849	0	9.84816	-0.0417893	-0.00359329	0			9.84816	0.230614	0.00482112	0	9.84816	-0.0417893	-0.000356355	0
	9.87884	0.250323	0.00733961	0	9.87884	-0.160276	-0.00142741	0				9.87884	0.250323	0.00414522	0	9.87884	-0.160276	-0.00413639	0			9.87884	0.250323	0.00557961	0	9.87884	-0.160276	-0.00240768	0
	9.90952	0.267972	0.00755685	0	9.90952	-0.250751	-0.000707615	0				9.90952	0.267972	0.00435819	0	9.90952	-0.250751	-0.0042693	0			9.90952	0.267972	0.00638693	0	9.90952	-0.250751	-0.00461492	0
	9.9402	0.283587	0.00773344	0	9.9402	-0.28012	-0.000114919	0				9.9402	0.283587	0.00447093	0	9.9402	-0.28012	-0.00401659	0			9.9402	0.283587	0.00722086	0	9.9402	-0.28012	-0.00664249	0
					9.97088	-0.232199	0.000638769	0				9.97088	0.297144	0.00448555	0	9.97088	-0.232199	-0.00344847	0			9.97088	0.297144	0.00804668	0	9.97088	-0.232199	-0.00804099	0

## Sheet: Supplementary Fig. 11
Supplementary Fig. 11a	R	chir_mag	fit	window	R	chir_re	fit	window		Supplementary Fig. 11b	R	chir_mag	fit	window	R	chir_re	fit	window		Supplementary Fig. 11c	R	chir_mag	fit	window	R	chir_re	fit	window
	0	0.0681596	0.34026	0	0	0.0681596	0.34026	0			0	0.0681596	0.113494	0	0	0.0681596	-0.000487569	0			0	0.0681596	0.0322901	0	0	0.0681596	-0.0322901	0
	0.0306796	0.0667502	0.332981	0	0.0306796	0.0665286	0.30859	0			0.0306796	0.0667502	0.109497	0	0.0306796	0.0665286	0.00793178	0			0.0306796	0.0667502	0.0501308	0	0.0306796	0.0665286	-0.0201859	0
	0.0613592	0.0630855	0.311615	0	0.0613592	0.0625377	0.221862	0			0.0613592	0.0630855	0.0977392	0	0.0613592	0.0625377	0.0314432	0			0.0613592	0.0630855	0.0817735	0	0.0613592	0.0625377	0.0133963	0
	0.0920388	0.0590189	0.277666	0	0.0920388	0.0585978	0.102808	0			0.0920388	0.0590189	0.0789904	0	0.0920388	0.0585978	0.0652056	0			0.0920388	0.0590189	0.113544	0	0.0920388	0.0585978	0.0609248	0
	0.122718	0.0578556	0.234027	0	0.122718	0.0578258	-0.0172164	0			0.122718	0.0578556	0.0549591	0	0.122718	0.0578258	0.102381	0			0.122718	0.0578556	0.141907	0	0.122718	0.0578258	0.111876	0
	0.153398	0.0631682	0.186131	0	0.153398	0.0629608	-0.106284	0			0.153398	0.0631682	0.0313437	0	0.153398	0.0629608	0.135662	0			0.153398	0.0631682	0.165171	0	0.153398	0.0629608	0.155232	0
	0.184078	0.0759985	0.145352	0	0.184078	0.0753091	-0.140127	0			0.184078	0.0759985	0.0333234	0	0.184078	0.0753091	0.158844	0			0.184078	0.0759985	0.18228	0	0.184078	0.0753091	0.18204	0
	0.214757	0.0944736	0.13325	0	0.214757	0.0940264	-0.108474	0			0.214757	0.0944736	0.0638904	0	0.214757	0.0940264	0.168085	0			0.214757	0.0944736	0.192617	0	0.214757	0.0940264	0.18738	0
	0.245437	0.115974	0.16314	0	0.245437	0.115962	-0.017879	0			0.245437	0.115974	0.100535	0	0.245437	0.115962	0.162527	0			0.245437	0.115974	0.195976	0	0.245437	0.115962	0.171276	0
	0.276117	0.138259	0.219047	0	0.276117	0.136141	0.109662	0			0.276117	0.138259	0.137289	0	0.276117	0.136141	0.144183	0			0.276117	0.138259	0.192574	0	0.276117	0.136141	0.138337	0
	0.306796	0.159528	0.283305	0	0.306796	0.148798	0.241963	0			0.306796	0.159528	0.171558	0	0.306796	0.148798	0.117139	0			0.306796	0.159528	0.18306	0	0.306796	0.148798	0.0962674	0
	0.337476	0.178291	0.346742	0	0.337476	0.148713	0.34444	0			0.337476	0.178291	0.20141	0	0.337476	0.148713	0.0863168	0			0.337476	0.178291	0.168527	0	0.337476	0.148713	0.0536848	0
	0.368155	0.193296	0.404388	0	0.368155	0.13255	0.388496	0			0.368155	0.193296	0.225242	0	0.368155	0.13255	0.0561542	0			0.368155	0.193296	0.150516	0	0.368155	0.13255	0.0178366	0
	0.398835	0.203511	0.453146	0	0.398835	0.0998412	0.358419	0			0.398835	0.203511	0.24176	0	0.398835	0.0998412	0.0295717	0			0.398835	0.203511	0.131002	0	0.398835	0.0998412	-0.00714006	0
	0.429515	0.208131	0.491039	0	0.429515	0.0534005	0.255113	0			0.429515	0.208131	0.250028	0	0.429515	0.0534005	0.00751029	0			0.429515	0.208131	0.112292	0	0.429515	0.0534005	-0.0209507	0
	0.460194	0.206599	0.516969	0	0.460194	-0.000953573	0.0957992	0			0.460194	0.206599	0.249535	0	0.460194	-0.000953573	-0.0108322	0			0.460194	0.206599	0.0966679	0	0.460194	-0.000953573	-0.0266678	0
	0.490874	0.198647	0.53065	0	0.490874	-0.0552933	-0.0901435	0			0.490874	0.198647	0.240279	0	0.490874	-0.0552933	-0.0271362	0			0.490874	0.198647	0.0855056	0	0.490874	-0.0552933	-0.0291896	0
	0.521553	0.184379	0.532576	0	0.521553	-0.100892	-0.268062	0			0.521553	0.184379	0.222915	0	0.521553	-0.100892	-0.0427261	0			0.521553	0.184379	0.0781607	0	0.521553	-0.100892	-0.0330772	0
	0.552233	0.164464	0.524	0	0.552233	-0.129655	-0.40585	0			0.552233	0.164464	0.199055	0	0.552233	-0.129655	-0.0573432	0			0.552233	0.164464	0.0719531	0	0.552233	-0.129655	-0.0404062	0
	0.582913	0.140685	0.506893	0	0.582913	-0.135382	-0.480733	0			0.582913	0.140685	0.171974	0	0.582913	-0.135382	-0.0683327	0			0.582913	0.140685	0.0640045	0	0.582913	-0.135382	-0.049293	0
	0.613592	0.117459	0.483875	0	0.613592	-0.114634	-0.48339	0			0.613592	0.117459	0.148163	0	0.613592	-0.114634	-0.0705704	0			0.613592	0.117459	0.0546338	0	0.613592	-0.114634	-0.0536104	0
	0.644272	0.105003	0.458111	0	0.644272	-0.0671141	-0.418526	0			0.644272	0.105003	0.138967	0	0.644272	-0.0671141	-0.0572863	0			0.644272	0.105003	0.0542069	0	0.644272	-0.0671141	-0.0441116	0
	0.674952	0.117794	0.433137	0	0.674952	0.00438494	-0.302025	0			0.674952	0.117794	0.15561	0	0.674952	0.00438494	-0.0217211	0			0.674952	0.117794	0.0803909	0	0.674952	0.00438494	-0.0108237	0
	0.705631	0.15898	0.412609	0	0.705631	0.0943095	-0.155687	0			0.705631	0.15898	0.197997	0	0.705631	0.0943095	0.0406729	0			0.705631	0.15898	0.133527	0	0.705631	0.0943095	0.0537745	0
	0.736311	0.221048	0.399974	0	0.736311	0.194744	-0.00121793	0			0.736311	0.221048	0.25874	0	0.736311	0.194744	0.129947	0			0.736311	0.221048	0.208091	0	0.736311	0.194744	0.151517	0
	0.76699	0.298732	0.398167	0	0.76699	0.295714	0.14472	0			0.76699	0.298732	0.332531	0	0.76699	0.295714	0.239829	0			0.76699	0.298732	0.301957	0	0.76699	0.295714	0.276065	0
	0.79767	0.390235	0.409532	0	0.79767	0.385341	0.272977	0			0.79767	0.390235	0.417364	0	0.79767	0.385341	0.356857	0			0.79767	0.390235	0.414286	0	0.79767	0.385341	0.411866	0
	0.82835	0.49543	0.436053	0	0.82835	0.449935	0.381238	0			0.82835	0.49543	0.513296	0	0.82835	0.449935	0.460854	0			0.82835	0.49543	0.544371	0	0.82835	0.449935	0.534998	0
	0.859029	0.614864	0.479744	0	0.859029	0.474262	0.47055	0			0.859029	0.614864	0.621524	0	0.859029	0.474262	0.526854	0			0.859029	0.614864	0.691308	0	0.859029	0.474262	0.615947	0
	0.889709	0.749272	0.542793	0	0.889709	0.442294	0.540313	0			0.889709	0.749272	0.743785	0	0.889709	0.442294	0.528378	0			0.889709	0.749272	0.853903	0	0.889709	0.442294	0.623986	0
	0.920388	0.899287	0.627327	0	0.920388	0.338682	0.583578	0			0.920388	0.899287	0.881883	0	0.920388	0.338682	0.441642	0			0.920388	0.899287	1.03067	0	0.920388	0.338682	0.532474	0
	0.951068	1.06524	0.734966	0	0.951068	0.151114	0.584551	0			0.951068	1.06524	1.0373	0	0.951068	0.151114	0.250107	0			0.951068	1.06524	1.21986	0	0.951068	0.151114	0.324207	0
	0.981748	1.24702	0.866439	0	0.981748	-0.126622	0.519673	0			0.981748	1.24702	1.21091	0	0.981748	-0.126622	-0.0513328	0			0.981748	1.24702	1.41948	0	0.981748	-0.126622	-0.00412657	0
	1.01243	1.44398	1.02141	1	1.01243	-0.491248	0.362695	1			1.01243	1.44398	1.40273	1	1.01243	-0.491248	-0.453255	1			1.01243	1.44398	1.62737	1	1.01243	-0.491248	-0.439152	1
	1.04311	1.65483	1.19849	1	1.04311	-0.926996	0.0929353	1			1.04311	1.65483	1.61187	1	1.04311	-0.926996	-0.930311	1			1.04311	1.65483	1.84121	1	1.04311	-0.926996	-0.950255	1
	1.07379	1.87768	1.39527	1	1.07379	-1.4038	-0.295174	1			1.07379	1.87768	1.83645	1	1.07379	-1.4038	-1.44193	1			1.07379	1.87768	2.05859	1	1.07379	-1.4038	-1.49144	1
	1.10447	2.10998	1.60851	1	1.10447	-1.87751	-0.783856	1			1.10447	2.10998	2.07372	1	1.10447	-1.87751	-1.93526	1			1.10447	2.10998	2.27699	1	1.10447	-1.87751	-2.00552	1
	1.13515	2.34861	1.83422	1	1.13515	-2.29265	-1.32773	1			1.13515	2.34861	2.32005	1	1.13515	-2.29265	-2.35025	1			1.13515	2.34861	2.49388	1	1.13515	-2.29265	-2.43005	1
	1.16583	2.58989	2.06781	1	1.16583	-2.58793	-1.85553	1			1.16583	2.58989	2.57116	1	1.16583	-2.58793	-2.62632	1			1.16583	2.58989	2.70665	1	1.16583	-2.58793	-2.70455	1
	1.1965	2.82971	2.30425	1	1.1965	-2.70406	-2.2786	1			1.1965	2.82971	2.82217	1	1.1965	-2.70406	-2.70996	1			1.1965	2.82971	2.91269	1	1.1965	-2.70406	-2.77797	1
	1.22718	3.06361	2.5382	1	1.22718	-2.59299	-2.50523	1			1.22718	3.06361	3.06782	1	1.22718	-2.59299	-2.56245	1			1.22718	3.06361	3.10934	1	1.22718	-2.59299	-2.61565	1
	1.25786	3.28692	2.76421	1	1.25786	-2.22707	-2.45858	1			1.25786	3.28692	3.30264	1	1.25786	-2.22707	-2.16651	1			1.25786	3.28692	3.29392	1	1.25786	-2.22707	-2.20496	1
	1.28854	3.49484	2.97683	1	1.28854	-1.60653	-2.09445	1			1.28854	3.49484	3.52109	1	1.28854	-1.60653	-1.53104	1			1.28854	3.49484	3.46375	1	1.28854	-1.60653	-1.55891	1
	1.31922	3.68264	3.17082	1	1.31922	-0.763771	-1.41506	1			1.31922	3.68264	3.71778	1	1.31922	-0.763771	-0.693038	1			1.31922	3.68264	3.61613	1	1.31922	-0.763771	-0.717036	1
	1.3499	3.84578	3.34129	1	1.3499	0.23688	-0.475354	1			1.3499	3.84578	3.88761	1	1.3499	0.23688	0.283821	1			1.3499	3.84578	3.74837	1	1.3499	0.23688	0.256513	1
	1.38058	3.98	3.48383	1	1.38058	1.30437	0.62043	1			1.38058	3.98	4.02596	1	1.38058	1.30437	1.31427	1			1.38058	3.98	3.85783	1	1.38058	1.30437	1.27808	1
	1.41126	4.0815	3.5947	1	1.41126	2.33081	1.73212	1			1.41126	4.0815	4.12879	1	1.41126	2.33081	2.29982	1			1.41126	4.0815	3.94199	1	1.41126	2.33081	2.25232	1
	1.44194	4.14704	3.67088	1	1.44194	3.20498	2.70507	1			1.44194	4.14704	4.19283	1	1.44194	3.20498	3.13964	1			1.44194	4.14704	3.99845	1	1.44194	3.20498	3.08221	1
	1.47262	4.17404	3.71019	1	1.47262	3.82734	3.39593	1			1.47262	4.17404	4.2156	1	1.47262	3.82734	3.7429	1			1.47262	4.17404	4.02503	1	1.47262	3.82734	3.6803	1
	1.5033	4.16066	3.71139	1	1.5033	4.12454	3.69814	1			1.5033	4.16066	4.19555	1	1.5033	4.12454	4.04071	1			1.5033	4.16066	4.01987	1	1.5033	4.12454	3.97985	1
	1.53398	4.10584	3.67417	1	1.53398	4.06074	3.5618	1			1.53398	4.10584	4.13205	1	1.53398	4.06074	3.99627	1			1.53398	4.10584	3.98147	1	1.53398	4.06074	3.94438	1
	1.56466	4.00938	3.59922	1	1.56466	3.644	3.00414	1			1.56466	4.00938	4.02543	1	1.56466	3.644	3.61128	1			1.56466	4.00938	3.9088	1	1.56466	3.644	3.5741	1
	1.59534	3.87192	3.48818	1	1.59534	2.92633	2.1081	1			1.59534	3.87192	3.87694	1	1.59534	2.92633	2.92762	1			1.59534	3.87192	3.80134	1	1.59534	2.92633	2.90807	1
	1.62602	3.69497	3.34369	1	1.62602	1.99722	1.00894	1			1.62602	3.69497	3.68873	1	1.62602	1.99722	2.02352	1			1.62602	3.69497	3.65921	1	1.62602	1.99722	2.02107	1
	1.6567	3.48083	3.16927	1	1.6567	0.971505	-0.128574	1			1.6567	3.48083	3.46374	1	1.6567	0.971505	1.00436	1			1.6567	3.48083	3.48316	1	1.6567	0.971505	1.0154	1
	1.68738	3.23256	2.96933	1	1.68738	-0.0267508	-1.1383	1			1.68738	3.23256	3.20566	1	1.68738	-0.0267508	-0.0107929	1			1.68738	3.23256	3.27467	1	1.68738	-0.0267508	0.00813956	1
	1.71806	2.95397	2.74913	1	1.71806	-0.881775	-1.88084	1			1.71806	2.95397	2.91877	1	1.71806	-0.881775	-0.905194	1			1.71806	2.95397	3.03593	1	1.71806	-0.881775	-0.884452	1
	1.74874	2.64949	2.51472	1	1.74874	-1.50236	-2.26635	1			1.74874	2.64949	2.6079	1	1.74874	-1.50236	-1.5807	1			1.74874	2.64949	2.76991	1	1.74874	-1.50236	-1.56316	1
	1.77942	2.32416	2.27301	1	1.77942	-1.83434	-2.26787	1			1.77942	2.32416	2.2783	1	1.77942	-1.83434	-1.97174	1			1.77942	2.32416	2.48037	1	1.77942	-1.83434	-1.96025	1
	1.8101	1.98371	2.03182	1	1.8101	-1.86729	-1.92296	1			1.8101	1.98371	1.93567	1	1.8101	-1.86729	-2.05468	1			1.8101	1.98371	2.17195	1	1.8101	-1.86729	-2.04953	1
	1.84078	1.63468	1.79999	1	1.84078	-1.63458	-1.32373	1			1.84078	1.63468	1.58628	1	1.84078	-1.63458	-1.85104	1			1.84078	1.63468	1.85034	1	1.84078	-1.63458	-1.85034	1
	1.87146	1.28523	1.58757	1	1.87146	-1.20676	-0.597578	1			1.87146	1.28523	1.23757	1	1.87146	-1.20676	-1.42376	1			1.87146	1.28523	1.52287	1	1.87146	-1.20676	-1.42446	1
	1.90214	0.947576	1.40565	1	1.90214	-0.679494	0.117231	1			1.90214	0.947576	0.900308	1	1.90214	-0.679494	-0.8669	1			1.90214	0.947576	1.19996	1	1.90214	-0.679494	-0.86609	1
	1.93282	0.64729	1.2654	1	1.93282	-0.157974	0.696399	1			1.93282	0.64729	0.597318	1	1.93282	-0.157974	-0.290447	1			1.93282	0.64729	0.899532	1	1.93282	-0.157974	-0.286545	1
	1.9635	0.456981	1.17543	1	1.9635	0.259636	1.0501	1			1.9635	0.456981	0.401006	1	1.9635	0.259636	0.197508	1			1.9635	0.456981	0.66003	1	1.9635	0.259636	0.204062	1
	1.99418	0.497998	1.13787	1	1.99418	0.497222	1.13567	1			1.99418	0.497998	0.449422	1	1.99418	0.497222	0.508264	1			1.99418	0.497998	0.560061	1	1.99418	0.497222	0.515038	1
	2.02485	0.711396	1.14607	1	2.02485	0.511921	0.960754	1			2.02485	0.711396	0.671456	1	2.02485	0.511921	0.586797	1			2.02485	0.711396	0.651292	1	2.02485	0.511921	0.59011	1
	2.05553	0.971825	1.18689	1	2.05553	0.299925	0.577151	1			2.05553	0.971825	0.933621	1	2.05553	0.299925	0.420443	1			2.05553	0.971825	0.85831	1	2.05553	0.299925	0.416642	1
	2.08621	1.23256	1.24569	1	2.08621	-0.103833	0.0673965	1			2.08621	1.23256	1.19365	1	2.08621	-0.103833	0.04054	1			2.08621	1.23256	1.1009	1	2.08621	-0.103833	0.0274079	1
	2.11689	1.47793	1.31014	1	2.11689	-0.631865	-0.472609	1			2.11689	1.47793	1.43851	1	2.11689	-0.631865	-0.48325	1			2.11689	1.47793	1.34359	1	2.11689	-0.631865	-0.505359	1
	2.14757	1.70122	1.37147	1	2.14757	-1.1951	-0.951263	1			2.14757	1.70122	1.6628	1	2.14757	-1.1951	-1.05494	1			2.14757	1.70122	1.57142	1	2.14757	-1.1951	-1.08262	1
	2.17825	1.89903	1.42419	1	2.17825	-1.69688	-1.29588	1			2.17825	1.89903	1.86379	1	2.17825	-1.69688	-1.5685	1			2.17825	1.89903	1.77715	1	2.17825	-1.69688	-1.59566	1
	2.20893	2.06961	1.46533	1	2.20893	-2.04784	-1.46195	1			2.20893	2.06961	2.04005	1	2.20893	-2.04784	-1.92563	1			2.20893	2.06961	1.95695	1	2.20893	-2.04784	-1.94466	1
	2.23961	2.21226	1.49381	1	2.23961	-2.1795	-1.43626	1			2.23961	2.21226	2.19093	1	2.23961	-2.1795	-2.05212	1			2.23961	2.21226	2.10886	1	2.23961	-2.1795	-2.05561	1
	2.27029	2.32699	1.5098	1	2.27029	-2.05461	-1.23414	1			2.27029	2.32699	2.3163	1	2.27029	-2.05461	-1.91004	1			2.27029	2.32699	2.2322	1	2.27029	-2.05461	-1.89257	1
	2.30097	2.41446	1.51437	1	2.30097	-1.67292	-0.892676	1			2.30097	2.41446	2.41653	1	2.30097	-1.67292	-1.5039	1			2.30097	2.41446	2.32721	1	2.30097	-1.67292	-1.4635	1
	2.33165	2.47577	1.50911	1	2.33165	-1.07153	-0.461855	1			2.33165	2.47577	2.49233	1	2.33165	-1.07153	-0.879884	1			2.33165	2.47577	2.39487	1	2.33165	-1.07153	-0.81868	1
	2.36233	2.51249	1.49585	1	2.36233	-0.31997	0.00415431	1			2.36233	2.51249	2.54475	1	2.36233	-0.31997	-0.118472	1			2.36233	2.51249	2.4368	1	2.36233	-0.31997	-0.0423665	1
	2.39301	2.52651	1.47644	1	2.39301	0.489404	0.454066	1			2.39301	2.52651	2.57513	1	2.39301	0.489404	0.678153	1			2.39301	2.52651	2.45505	1	2.39301	0.489404	0.760795	1
	2.42369	2.51999	1.45255	1	2.42369	1.25416	0.844074	1			2.42369	2.51999	2.58506	1	2.42369	1.25416	1.4018	1			2.42369	2.51999	2.45206	1	2.42369	1.25416	1.48211	1
	2.45437	2.49533	1.42555	1	2.45437	1.87606	1.14009	1			2.45437	2.49533	2.57636	1	2.45437	1.87606	1.95445	1			2.45437	2.49533	2.43047	1	2.45437	1.87606	2.02527	1
	2.48505	2.45509	1.39643	1	2.48505	2.2748	1.31834	1			2.48505	2.45509	2.55099	1	2.48505	2.2748	2.26251	1			2.48505	2.45509	2.3931	1	2.48505	2.2748	2.32021	1
	2.51573	2.40192	1.36576	1	2.51573	2.39934	1.36533	1			2.51573	2.40192	2.51105	1	2.51573	2.39934	2.28694	1			2.51573	2.40192	2.34276	1	2.51573	2.39934	2.33251	1
	2.54641	2.33851	1.33378	1	2.54641	2.23526	1.27797	1			2.54641	2.33851	2.45869	1	2.54641	2.23526	2.02807	1			2.54641	2.33851	2.28222	1	2.54641	2.23526	2.06712	1
	2.57709	2.26756	1.30044	1	2.57709	1.80703	1.06424	1			2.57709	2.26756	2.39607	1	2.57709	1.80703	1.52455	1			2.57709	2.26756	2.2141	1	2.57709	1.80703	1.56625	1
	2.60777	2.19164	1.2656	1	2.60777	1.17481	0.744197	1			2.60777	2.19164	2.32528	1	2.60777	1.17481	0.846969	1			2.60777	2.19164	2.14081	1	2.60777	1.17481	0.902108	1
	2.63845	2.11324	1.22913	1	2.63845	0.426218	0.350406	1			2.63845	2.11324	2.24832	1	2.63845	0.426218	0.0872881	1			2.63845	2.11324	2.06451	1	2.63845	0.426218	0.165899	1
	2.66913	2.03461	1.19109	1	2.66913	-0.335975	-0.073034	1			2.66913	2.03461	2.16698	1	2.66913	-0.335975	-0.654251	1			2.66913	2.03461	1.98706	1	2.66913	-0.335975	-0.545181	1
	2.69981	1.95775	1.15179	1	2.69981	-1.00837	-0.473859	1			2.69981	1.95775	2.08289	1	2.69981	-1.00837	-1.28278	1			2.69981	1.95775	1.91002	1	2.69981	-1.00837	-1.14107	1
	2.73049	1.88433	1.11196	1	2.73049	-1.50174	-0.797643	1			2.73049	1.88433	1.99742	1	2.73049	-1.50174	-1.72121	1			2.73049	1.88433	1.83463	1	2.73049	-1.50174	-1.55037	1
	2.76117	1.81567	1.07274	1	2.76117	-1.75376	-0.99595	1			2.76117	1.81567	1.91172	1	2.76117	-1.75376	-1.91978	1			2.76117	1.81567	1.76186	1	2.76117	-1.75376	-1.72895	1
	2.79184	1.75268	1.03565	1	2.79184	-1.73798	-1.03534	1			2.79184	1.75268	1.82673	1	2.79184	-1.73798	-1.86175	1			2.79184	1.75268	1.69243	1	2.79184	-1.73798	-1.66475	1
	2.82252	1.69585	1.00253	1	2.82252	-1.46729	-0.905297	1			2.82252	1.69585	1.74316	1	2.82252	-1.46729	-1.56448	1			2.82252	1.69585	1.62684	1	2.82252	-1.46729	-1.3783	1
	2.8532	1.64526	0.975377	1	2.8532	-0.991597	-0.623023	1			2.8532	1.64526	1.66158	1	2.8532	-0.991597	-1.07613	1			2.8532	1.64526	1.56541	1	2.8532	-0.991597	-0.919166	1
	2.88388	1.60065	0.956055	1	2.88388	-0.389793	-0.233432	1			2.88388	1.60065	1.58245	1	2.88388	-0.389793	-0.468395	1			2.88388	1.60065	1.50837	1	2.88388	-0.389793	-0.358704	1
	2.91456	1.5614	0.94602	1	2.91456	0.242717	0.19647	1			2.91456	1.5614	1.50614	1	2.91456	0.242717	0.173704	1			2.91456	1.5614	1.45585	1	2.91456	0.242717	0.219861	1
	2.94524	1.52666	0.946022	1	2.94524	0.808934	0.588362	1			2.94524	1.52666	1.43295	1	2.94524	0.808934	0.763566	1			2.94524	1.52666	1.40794	1	2.94524	0.808934	0.732921	1
	2.97592	1.49543	0.955941	1	2.97592	1.2253	0.86684	1			2.97592	1.49543	1.36314	1	2.97592	1.2253	1.22481	1			2.97592	1.49543	1.36471	1	2.97592	1.2253	1.10808	1
	3.0066	1.46656	0.974791	1	3.0066	1.43439	0.974402	1			3.0066	1.46656	1.2969	1	3.0066	1.43439	1.50156	1			3.0066	1.46656	1.32617	1	3.0066	1.43439	1.29436	1
	3.03728	1.43889	1.0009	1	3.03728	1.41323	0.883997	1			3.03728	1.43889	1.23437	1	3.03728	1.41323	1.56573	1			3.03728	1.43889	1.2923	1	3.03728	1.41323	1.26956	1
	3.06796	1.41129	1.03219	1	3.06796	1.17577	0.606239	1			3.06796	1.41129	1.17554	1	3.06796	1.17577	1.42037	1			3.06796	1.41129	1.26301	1	3.06796	1.17577	1.0436	1
	3.09864	1.38264	1.06643	1	3.09864	0.769421	0.189315	1			3.09864	1.38264	1.12028	1	3.09864	0.769421	1.09846	1			3.09864	1.38264	1.23808	1	3.09864	0.769421	0.657215	1
	3.12932	1.35195	1.10151	1	3.12932	0.266005	-0.288905	1			3.12932	1.35195	1.0683	1	3.12932	0.266005	0.657262	1			3.12932	1.35195	1.21712	1	3.12932	0.266005	0.175755	1
	3.16	1.31832	1.13553	1	3.16	-0.250962	-0.735332	1			3.16	1.31832	1.01915	1	3.16	-0.250962	0.168998	1			3.16	1.31832	1.19959	1	3.16	-0.250962	-0.320934	1
	3.19068	1.28099	1.16691	1	3.19068	-0.700541	-1.05998	1			3.19068	1.28099	0.972222	1	3.19068	-0.700541	-0.290704	1			3.19068	1.28099	1.18474	1	3.19068	-0.700541	-0.75134	1
	3.22136	1.23935	1.1944	1	3.22136	-1.01762	-1.1944	1			3.22136	1.23935	0.926838	1	3.22136	-1.01762	-0.65487	1			3.22136	1.23935	1.17168	1	3.22136	-1.01762	-1.0457	1
	3.25204	1.19295	1.21708	1	3.25204	-1.16288	-1.10632	1			3.25204	1.19295	0.882281	1	3.25204	-1.16288	-0.875698	1			3.25204	1.19295	1.15937	1	3.25204	-1.16288	-1.15775	1
	3.28272	1.14154	1.23429	1	3.28272	-1.12778	-0.807211	1			3.28272	1.14154	0.837871	1	3.28272	-1.12778	-0.931767	1			3.28272	1.14154	1.14671	1	3.28272	-1.12778	-1.0727	1
	3.3134	1.08504	1.24566	1	3.3134	-0.933986	-0.350948	1			3.3134	1.08504	0.793037	1	3.3134	-0.933986	-0.830636	1			3.3134	1.08504	1.13259	1	3.3134	-0.933986	-0.809805	1
	3.34408	1.02358	1.25102	1	3.34408	-0.627404	0.176371	1			3.34408	1.02358	0.747364	1	3.34408	-0.627404	-0.60633	1			3.34408	1.02358	1.11596	1	3.34408	-0.627404	-0.41888	1
	3.37476	0.957459	1.25037	1	3.37476	-0.268353	0.673531	1			3.37476	0.957459	0.700636	1	3.37476	-0.268353	-0.312123	1			3.37476	0.957459	1.0959	1	3.37476	-0.268353	0.0287504	1
	3.40544	0.887163	1.24387	1	3.40544	0.0802474	1.04469	1			3.40544	0.887163	0.652852	1	3.40544	0.0802474	-0.00993307	1			3.40544	0.887163	1.07166	1	3.40544	0.0802474	0.453376	1
	3.43612	0.813333	1.23175	1	3.43612	0.364305	1.21894	1			3.43612	0.813333	0.604225	1	3.43612	0.364305	0.241695	1			3.43612	0.813333	1.04271	1	3.43612	0.364305	0.781643	1
	3.4668	0.73674	1.21436	1	3.4668	0.547466	1.16483	1			3.4668	0.73674	0.555169	1	3.4668	0.547466	0.398691	1			3.4668	0.73674	1.00875	1	3.4668	0.547466	0.960083	1
	3.49748	0.65825	1.19211	1	3.49748	0.615968	0.896678	1			3.49748	0.65825	0.50627	1	3.49748	0.615968	0.439488	1			3.49748	0.65825	0.969718	1	3.49748	0.615968	0.964776	1
	3.52816	0.578786	1.16545	1	3.52816	0.578746	0.471263	1			3.52816	0.578786	0.458254	1	3.52816	0.578746	0.368361	1			3.52816	0.578786	0.925799	1	3.52816	0.578746	0.805169	1
	3.55884	0.499282	1.13487	1	3.55884	0.463083	-0.0242405	1			3.55884	0.499282	0.411949	1	3.55884	0.463083	0.213432	1			3.55884	0.499282	0.877398	1	3.55884	0.463083	0.521266	1
	3.58952	0.420643	1.10094	1	3.58952	0.307005	-0.490653	1			3.58952	0.420643	0.368241	1	3.58952	0.307005	0.0197419	1			3.58952	0.420643	0.82512	1	3.58952	0.307005	0.174756	1
	3.62019	0.343709	1.06423	1	3.62019	0.150166	-0.837442	1			3.62019	0.343709	0.328027	1	3.62019	0.150166	-0.161126	1			3.62019	0.343709	0.769737	1	3.62019	0.150166	-0.164082	1
	3.65087	0.269238	1.02538	1	3.65087	0.0252543	-1.00123	1			3.65087	0.269238	0.292162	1	3.65087	0.0252543	-0.282673	1			3.65087	0.269238	0.712157	1	3.65087	0.0252543	-0.43093	1
	3.68155	0.197935	0.98508	1	3.68155	-0.0483278	-0.958206	1			3.68155	0.197935	0.261374	1	3.68155	-0.0483278	-0.313847	1			3.68155	0.197935	0.653393	1	3.68155	-0.0483278	-0.580356	1
	3.71223	0.130699	0.944039	1	3.71223	-0.0672842	-0.727953	1			3.71223	0.130699	0.236158	1	3.71223	-0.0672842	-0.245896	1			3.71223	0.130699	0.59454	1	3.71223	-0.0672842	-0.594378	1
	3.74291	0.070153	0.903014	1	3.74291	-0.0433695	-0.367896	1			3.74291	0.070153	0.216647	1	3.74291	-0.0433695	-0.0941883	1			3.74291	0.070153	0.53676	1	3.74291	-0.0433695	-0.484874	1
	3.77359	0.0373606	0.862773	1	3.77359	0.00108029	0.0400984	1			3.77359	0.0373606	0.202509	1	3.77359	0.00108029	0.105419	1			3.77359	0.0373606	0.481281	1	3.77359	0.00108029	-0.289425	1
	3.80427	0.0727192	0.82407	1	3.80427	0.0398245	0.407965	1			3.80427	0.0727192	0.192956	1	3.80427	0.0398245	0.304872	1			3.80427	0.0727192	0.429424	1	3.80427	0.0398245	-0.0616294	1
	3.83495	0.124611	0.787611	1	3.83495	0.0499651	0.660438	1			3.83495	0.124611	0.186875	1	3.83495	0.0499651	0.45504	1			3.83495	0.124611	0.382622	1	3.83495	0.0499651	0.141827	1
	3.86563	0.176659	0.754006	1	3.86563	0.018058	0.750638	1			3.86563	0.176659	0.183056	1	3.86563	0.018058	0.517168	1			3.86563	0.176659	0.342437	1	3.86563	0.018058	0.274349	1
	3.89631	0.227066	0.723718	1	3.89631	-0.0562989	0.668963	1			3.89631	0.227066	0.1804	1	3.89631	-0.0562989	0.472066	1			3.89631	0.227066	0.310484	1	3.89631	-0.0562989	0.309826	1
	3.92699	0.27547	0.697022	1	3.92699	-0.160175	0.443547	1			3.92699	0.27547	0.178037	1	3.92699	-0.160175	0.324908	1			3.92699	0.27547	0.288181	1	3.92699	-0.160175	0.247883	1
	3.95767	0.321682	0.673963	1	3.95767	-0.270311	0.132448	1			3.95767	0.321682	0.175373	1	3.95767	-0.270311	0.104491	1			3.95767	0.321682	0.2763	1	3.95767	-0.270311	0.112851	1
	3.98835	0.365447	0.654353	1	3.98835	-0.358676	-0.190417	1			3.98835	0.365447	0.172077	1	3.98835	-0.358676	-0.142928	1			3.98835	0.365447	0.274515	1	3.98835	-0.358676	-0.0531874	1
	4.01903	0.406386	0.637786	1	4.01903	-0.399243	-0.452265	1			4.01903	0.406386	0.16805	0	4.01903	-0.399243	-0.363901	0			4.01903	0.406386	0.281342	0	4.01903	-0.399243	-0.201513	0
	4.04971	0.443993	0.623682	1	4.04971	-0.374415	-0.597503	1			4.04971	0.443993	0.163399	0	4.04971	-0.374415	-0.509847	0			4.04971	0.443993	0.294575	0	4.04971	-0.374415	-0.28932	0
	4.08039	0.477661	0.611357	1	4.08039	-0.279624	-0.599291	1			4.08039	0.477661	0.15841	0	4.08039	-0.279624	-0.54817	0			4.08039	0.477661	0.311906	0	4.08039	-0.279624	-0.2906	0
	4.11107	0.506727	0.600091	1	4.11107	-0.125039	-0.464224	1			4.11107	0.506727	0.153526	0	4.11107	-0.125039	-0.469874	0			4.11107	0.506727	0.331321	0	4.11107	-0.125039	-0.202723	0
	4.14175	0.530521	0.589201	1	4.14175	0.065994	-0.229322	1			4.14175	0.530521	0.149311	0	4.14175	0.065994	-0.291889	0			4.14175	0.530521	0.351253	0	4.14175	0.065994	-0.0470833	0
	4.17243	0.548414	0.578097	1	4.17243	0.261457	0.0476718	1			4.17243	0.548414	0.14638	0	4.17243	0.261457	-0.0535259	0			4.17243	0.548414	0.37056	0	4.17243	0.261457	0.136323	0
	4.20311	0.559873	0.566322	1	4.20311	0.427101	0.302246	1			4.20311	0.559873	0.145302	0	4.20311	0.427101	0.1922	0			4.20311	0.559873	0.388466	0	4.20311	0.427101	0.299076	0
	4.23379	0.564499	0.553575	1	4.23379	0.533427	0.477998	1			4.23379	0.564499	0.146478	0	4.23379	0.533427	0.390437	0			4.23379	0.564499	0.404501	0	4.23379	0.533427	0.396722	0
	4.26447	0.562063	0.539714	1	4.26447	0.561699	0.539039	1			4.26447	0.562063	0.15004	0	4.26447	0.561699	0.496863	0			4.26447	0.562063	0.418455	0	4.26447	0.561699	0.40032	0
	4.29515	0.552535	0.524756	1	4.29515	0.507691	0.477197	1			4.29515	0.552535	0.155827	0	4.29515	0.507691	0.487732	0			4.29515	0.552535	0.430339	0	4.29515	0.507691	0.304231	0
	4.32583	0.536098	0.508859	1	4.32583	0.382419	0.312601	1			4.32583	0.536098	0.163443	0	4.32583	0.382419	0.365278	0			4.32583	0.536098	0.440358	0	4.32583	0.382419	0.128151	0
	4.35651	0.513162	0.492295	1	4.35651	0.209738	0.087793	1			4.35651	0.513162	0.172371	0	4.35651	0.209738	0.157234	0			4.35651	0.513162	0.448869	0	4.35651	0.209738	-0.0871908	0
	4.38719	0.484363	0.475424	1	4.38719	0.02137	-0.143031	1			4.38719	0.484363	0.182084	0	4.38719	0.02137	-0.0894691	0			4.38719	0.484363	0.456338	0	4.38719	0.02137	-0.289709	0
	4.41786	0.450565	0.458655	1	4.41786	-0.149529	-0.326963	1			4.41786	0.450565	0.192133	0	4.41786	-0.149529	-0.319372	0			4.41786	0.450565	0.463286	0	4.41786	-0.149529	-0.428702	0
	4.44854	0.412855	0.442407	1	4.44854	-0.274879	-0.424456	1			4.44854	0.412855	0.202196	0	4.44854	-0.274879	-0.481105	0			4.44854	0.412855	0.470219	0	4.44854	-0.274879	-0.467533	0
	4.47922	0.372545	0.427068	1	4.47922	-0.33691	-0.41779	1			4.47922	0.372545	0.21209	0	4.47922	-0.33691	-0.53905	0			4.47922	0.372545	0.477572	0	4.47922	-0.33691	-0.393121	0
	4.5099	0.331174	0.412953	1	4.5099	-0.331075	-0.314124	1			4.5099	0.331174	0.221771	0	4.5099	-0.331075	-0.481374	0			4.5099	0.331174	0.485646	0	4.5099	-0.331075	-0.219827	0
	4.54058	0.290532	0.400271	1	4.54058	-0.266127	-0.142678	1			4.54058	0.290532	0.231311	0	4.54058	-0.266127	-0.322591	0			4.54058	0.290532	0.494577	0	4.54058	-0.266127	0.0133345	0
	4.57126	0.252674	0.389105	1	4.57126	-0.16149	0.0530689	1			4.57126	0.252674	0.240867	0	4.57126	-0.16149	-0.100073	0			4.57126	0.252674	0.504327	0	4.57126	-0.16149	0.251596	0
	4.60194	0.219888	0.379405	1	4.60194	-0.0425874	0.22612	1			4.60194	0.219888	0.250632	0	4.60194	-0.0425874	0.134655	0			4.60194	0.219888	0.514701	0	4.60194	-0.0425874	0.437397	0
	4.63262	0.194466	0.371001	1	4.63262	0.0647536	0.33704	1			4.63262	0.194466	0.260795	0	4.63262	0.0647536	0.327831	0			4.63262	0.194466	0.525391	0	4.63262	0.0647536	0.524306	0
	4.6633	0.178068	0.363628	1	4.6633	0.139614	0.362776	1			4.6633	0.178068	0.271498	0	4.6633	0.139614	0.435798	0			4.6633	0.178068	0.536026	0	4.6633	0.139614	0.488529	0
	4.69398	0.170773	0.356971	1	4.69398	0.16988	0.301266	1			4.69398	0.170773	0.282809	0	4.69398	0.16988	0.434939	0			4.69398	0.170773	0.546237	0	4.69398	0.16988	0.335165	0
	4.72466	0.170647	0.350699	1	4.72466	0.153994	0.170946	1			4.72466	0.170647	0.294709	0	4.72466	0.153994	0.326912	0			4.72466	0.170647	0.555694	0	4.72466	0.153994	0.0975958	0
	4.75534	0.174507	0.344509	1	4.75534	0.100317	0.00549763	1			4.75534	0.174507	0.307098	0	4.75534	0.100317	0.138019	0			4.75534	0.174507	0.564154	0	4.75534	0.100317	-0.169947	0
	4.78602	0.179166	0.338148	1	4.78602	0.024407	-0.154726	1			4.78602	0.179166	0.319818	0	4.78602	0.024407	-0.087107	0			4.78602	0.179166	0.571472	0	4.78602	0.024407	-0.404964	0
	4.8167	0.182162	0.33144	1	4.8167	-0.0550455	-0.27245	1			4.8167	0.182162	0.332682	0	4.8167	-0.0550455	-0.295977	0			4.8167	0.182162	0.577614	0	4.8167	-0.0550455	-0.551452	0
	4.84738	0.181878	0.324285	1	4.84738	-0.120631	-0.322064	1			4.84738	0.181878	0.345506	0	4.84738	-0.120631	-0.440431	0			4.84738	0.181878	0.582642	0	4.84738	-0.120631	-0.573333	0
	4.87806	0.177402	0.316666	1	4.87806	-0.159973	-0.295085	1			4.87806	0.177402	0.358137	0	4.87806	-0.159973	-0.487675	0			4.87806	0.177402	0.586697	0	4.87806	-0.159973	-0.463325	0
	4.90874	0.168361	0.308634	1	4.90874	-0.168024	-0.201354	1			4.90874	0.168361	0.370479	0	4.90874	-0.168024	-0.427637	0			4.90874	0.168361	0.58997	0	4.90874	-0.168024	-0.245054	0
	4.93942	0.154781	0.300296	1	4.93942	-0.147478	-0.0658782	1			4.93942	0.154781	0.382499	0	4.93942	-0.147478	-0.274967	0			4.93942	0.154781	0.592666	0	4.93942	-0.147478	0.0321436	0
	4.9701	0.136989	0.291798	1	4.9701	-0.10736	0.0777398	1			4.9701	0.136989	0.39423	0	4.9701	-0.10736	-0.0652871	0			4.9701	0.136989	0.594976	0	4.9701	-0.10736	0.304574	0
	5.00078	0.115543	0.283301	0	5.00078	-0.0602243	0.195595	0			5.00078	0.115543	0.405764	0	5.00078	-0.0602243	0.153361	0			5.00078	0.115543	0.597049	0	5.00078	-0.0602243	0.509035	0
	5.03146	0.091169	0.274963	0	5.03146	-0.0187455	0.261458	0			5.03146	0.091169	0.417233	0	5.03146	-0.0187455	0.331809	0			5.03146	0.091169	0.598975	0	5.03146	-0.0187455	0.597661	0
	5.06214	0.0647329	0.266918	0	5.06214	0.0074621	0.262568	0			5.06214	0.0647329	0.428791	0	5.06214	0.0074621	0.43114	0			5.06214	0.0647329	0.600778	0	5.06214	0.0074621	0.549236	0
	5.09282	0.0372612	0.259263	0	5.09282	0.0140365	0.201993	0			5.09282	0.0372612	0.440588	0	5.09282	0.0140365	0.431475	0			5.09282	0.0372612	0.60242	0	5.09282	0.0140365	0.37429	0
	5.1235	0.0110932	0.252047	0	5.1235	0.00259618	0.0971364	0			5.1235	0.0110932	0.452752	0	5.1235	0.00259618	0.336186	0			5.1235	0.0110932	0.603816	0	5.1235	0.00259618	0.112739	0
	5.15418	0.0201397	0.245268	0	5.15418	-0.0200947	-0.0250584	0			5.15418	0.0201397	0.465377	0	5.15418	-0.0200947	0.170606	0			5.15418	0.0201397	0.604853	0	5.15418	-0.0200947	-0.175367	0
	5.18486	0.0452819	0.238882	0	5.18486	-0.0442404	-0.134932	0			5.18486	0.0452819	0.478511	0	5.18486	-0.0442404	-0.024344	0			5.18486	0.0452819	0.605413	0	5.18486	-0.0442404	-0.423825	0
	5.21553	0.0686326	0.23281	0	5.21553	-0.0598233	-0.207239	0			5.21553	0.0686326	0.492161	0	5.21553	-0.0598233	-0.202042	0			5.21553	0.0686326	0.60539	0	5.21553	-0.0598233	-0.57568	0
	5.24621	0.0890626	0.226954	0	5.24621	-0.0593779	-0.22689	0			5.24621	0.0890626	0.506303	0	5.24621	-0.0593779	-0.321176	0			5.24621	0.0890626	0.604709	0	5.24621	-0.0593779	-0.59643	0
	5.27689	0.105937	0.221213	0	5.27689	-0.0400299	-0.19201	0			5.27689	0.105937	0.520888	0	5.27689	-0.0400299	-0.355268	0			5.27689	0.105937	0.603333	0	5.27689	-0.0400299	-0.481919	0
	5.30757	0.11882	0.215497	0	5.30757	-0.00430406	-0.113707	0			5.30757	0.11882	0.535862	0	5.30757	-0.00430406	-0.298511	0			5.30757	0.11882	0.601262	0	5.30757	-0.00430406	-0.259117	0
	5.33825	0.127457	0.209743	0	5.33825	0.0404804	-0.0127839	0			5.33825	0.127457	0.551172	0	5.33825	0.0404804	-0.166627	0			5.33825	0.127457	0.598532	0	5.33825	0.0404804	0.0203578	0
	5.36893	0.131782	0.203913	0	5.36893	0.084056	0.0856949	0			5.36893	0.131782	0.566779	0	5.36893	0.084056	0.00737197	0			5.36893	0.131782	0.595201	0	5.36893	0.084056	0.2924	0
	5.39961	0.131934	0.198008	0	5.39961	0.115821	0.158571	0			5.39961	0.131934	0.582657	0	5.39961	0.115821	0.181379	0			5.39961	0.131934	0.591335	0	5.39961	0.115821	0.495348	0
	5.43029	0.128273	0.192054	0	5.43029	0.127567	0.189996	0			5.43029	0.128273	0.59879	0	5.43029	0.127567	0.314348	0			5.43029	0.128273	0.586996	0	5.43029	0.127567	0.584157	0
	5.46097	0.121412	0.186104	0	5.46097	0.115638	0.174817	0			5.46097	0.121412	0.615169	0	5.46097	0.115638	0.375949	0			5.46097	0.121412	0.582227	0	5.46097	0.115638	0.540523	0
	5.49165	0.112273	0.180225	0	5.49165	0.0819902	0.119238	0			5.49165	0.112273	0.631778	0	5.49165	0.0819902	0.353453	0			5.49165	0.112273	0.577042	0	5.49165	0.0819902	0.376638	0
	5.52233	0.102173	0.174488	0	5.52233	0.033894	0.0387402	0			5.52233	0.102173	0.648584	0	5.52233	0.033894	0.254286	0			5.52233	0.102173	0.571423	0	5.52233	0.033894	0.131814	0
	5.55301	0.0929212	0.168956	0	5.55301	-0.0176755	-0.0461101	0			5.55301	0.0929212	0.66553	0	5.55301	-0.0176755	0.103738	0			5.55301	0.0929212	0.565316	0	5.55301	-0.0176755	-0.137106	0
	5.58369	0.0867512	0.163676	0	5.58369	-0.060565	-0.114847	0			5.58369	0.0867512	0.682523	0	5.58369	-0.060565	-0.061507	0			5.58369	0.0867512	0.558641	0	5.58369	-0.060565	-0.369187	0
	5.61437	0.0857352	0.15867	0	5.61437	-0.0842994	-0.151997	0			5.61437	0.0857352	0.699438	0	5.61437	-0.0842994	-0.20237	0			5.61437	0.0857352	0.5513	0	5.61437	-0.0842994	-0.513462	0
	5.64505	0.0906534	0.153931	0	5.64505	-0.0825924	-0.150509	0			5.64505	0.0906534	0.716113	0	5.64505	-0.0825924	-0.286719	0			5.64505	0.0906534	0.543184	0	5.64505	-0.0825924	-0.540323	0
	5.67573	0.100497	0.149428	0	5.67573	-0.0549167	-0.112988	0			5.67573	0.100497	0.73236	0	5.67573	-0.0549167	-0.296803	0			5.67573	0.100497	0.53419	0	5.67573	-0.0549167	-0.447654	0
	5.70641	0.1133	0.145107	0	5.70641	-0.00676076	-0.0505308	0			5.70641	0.1133	0.74797	0	5.70641	-0.00676076	-0.233054	0			5.70641	0.1133	0.52423	0	5.70641	-0.00676076	-0.260406	0
	5.73709	0.127149	0.1409	0	5.73709	0.051497	0.0204085	0			5.73709	0.127149	0.762729	0	5.73709	0.051497	-0.113453	0			5.73709	0.127149	0.513238	0	5.73709	0.051497	-0.0239358	0
	5.76777	0.140567	0.13674	0	5.76777	0.106847	0.0822855	0			5.76777	0.140567	0.776426	0	5.76777	0.106847	0.0312898	0			5.76777	0.140567	0.501177	0	5.76777	0.106847	0.207153	0
	5.79845	0.152516	0.132564	0	5.79845	0.146529	0.120758	0			5.79845	0.152516	0.788872	0	5.79845	0.146529	0.165455	0			5.79845	0.152516	0.488041	0	5.79845	0.146529	0.381888	0
	5.82913	0.162304	0.128328	0	5.82913	0.160886	0.127972	0			5.82913	0.162304	0.799904	0	5.82913	0.160886	0.257027	0			5.82913	0.162304	0.473856	0	5.82913	0.160886	0.464449	0
	5.85981	0.169517	0.124009	0	5.85981	0.145546	0.1041	0			5.85981	0.169517	0.809403	0	5.85981	0.145546	0.285261	0			5.85981	0.169517	0.458674	0	5.85981	0.145546	0.441666	0
	5.89049	0.173971	0.119612	0	5.89049	0.102443	0.0568411	0			5.89049	0.173971	0.817296	0	5.89049	0.102443	0.245327	0			5.89049	0.173971	0.442568	0	5.89049	0.102443	0.324913	0
	5.92117	0.175682	0.11517	0	5.92117	0.0394555	-0.000873894	0			5.92117	0.175682	0.823566	0	5.92117	0.0394555	0.148991	0			5.92117	0.175682	0.425627	0	5.92117	0.0394555	0.146174	0
	5.95185	0.174845	0.11074	0	5.95185	-0.0312515	-0.0543294	0			5.95185	0.174845	0.828252	0	5.95185	-0.0312515	0.0212653	0			5.95185	0.174845	0.407949	0	5.95185	-0.0312515	-0.0505057	0
	5.98253	0.171815	0.106401	0	5.98253	-0.0958158	-0.0907183	0			5.98253	0.171815	0.831448	0	5.98253	-0.0958158	-0.106031	0			5.98253	0.171815	0.389632	0	5.98253	-0.0958158	-0.219953	0
	6.0132	0.167085	0.102242	0	6.0132	-0.141612	-0.102167	0			6.0132	0.167085	0.833305	0	6.0132	-0.141612	-0.202182	0			6.0132	0.167085	0.370771	0	6.0132	-0.141612	-0.326441	0
	6.04388	0.161257	0.0983562	0	6.04388	-0.159897	-0.0873909	0			6.04388	0.161257	0.834019	0	6.04388	-0.159897	-0.244991	0			6.04388	0.161257	0.351455	0	6.04388	-0.159897	-0.351411	0
	6.07456	0.154993	0.0948267	0	6.07456	-0.147587	-0.0516425	0			6.07456	0.154993	0.833827	0	6.07456	-0.147587	-0.225909	0			6.07456	0.154993	0.331762	0	6.07456	-0.147587	-0.296631	0
	6.10524	0.148958	0.0917166	0	6.10524	-0.107813	-0.00506092	0			6.10524	0.148958	0.832996	0	6.10524	-0.107813	-0.151715	0			6.10524	0.148958	0.311765	0	6.10524	-0.107813	-0.182282	0
	6.13592	0.143729	0.089059	0	6.13592	-0.0491367	0.0400934	0			6.13592	0.143729	0.831809	0	6.13592	-0.0491367	-0.0424188	0			6.13592	0.143729	0.291532	0	6.13592	-0.0491367	-0.0407351	0
	6.1666	0.139702	0.0868504	0	6.1666	0.0163482	0.0725788	0			6.1666	0.139702	0.830551	0	6.1666	0.0163482	0.0739974	0			6.1666	0.139702	0.27113	0	6.1666	0.0163482	0.0921997	0
	6.19728	0.137011	0.0850503	0	6.19728	0.0756135	0.0848962	0			6.19728	0.137011	0.829498	0	6.19728	0.0756135	0.168624	0			6.19728	0.137011	0.250637	0	6.19728	0.0756135	0.186258	0
	6.22796	0.1355	0.0835863	0	6.22796	0.117402	0.0749477	0			6.22796	0.1355	0.828906	0	6.22796	0.117402	0.218702	0			6.22796	0.1355	0.230145	0	6.22796	0.117402	0.223677	0
	6.25864	0.13477	0.0823633	0	6.25864	0.134462	0.0462757	0			6.25864	0.13477	0.828995	0	6.25864	0.134462	0.212998	0			6.25864	0.13477	0.209777	0	6.25864	0.134462	0.202521	0
	6.28932	0.13427	0.0812755	0	6.28932	0.124855	0.00689813	0			6.28932	0.13427	0.82995	0	6.28932	0.124855	0.154218	0			6.28932	0.13427	0.189692	0	6.28932	0.124855	0.135763	0
	6.32	0.133407	0.0802183	0	6.32	0.0920743	-0.0329032	0			6.32	0.133407	0.831913	0	6.32	0.0920743	0.0579468	0			6.32	0.133407	0.170105	0	6.32	0.0920743	0.0466252	0
	6.35068	0.131638	0.0790987	0	6.35068	0.0440222	-0.0632392	0			6.35068	0.131638	0.834987	0	6.35068	0.0440222	-0.0515271	0			6.35068	0.131638	0.151301	0	6.35068	0.0440222	-0.0383752	0
	6.38136	0.128526	0.0778422	0	6.38136	-0.0089045	-0.0770389	0			6.38136	0.128526	0.839239	0	6.38136	-0.0089045	-0.147401	0			6.38136	0.128526	0.133662	0	6.38136	-0.0089045	-0.0967384	0
	6.41204	0.123765	0.0763976	0	6.41204	-0.05615	-0.071654	0			6.41204	0.123765	0.844705	0	6.41204	-0.05615	-0.20699	0			6.41204	0.123765	0.11769	0	6.41204	-0.05615	-0.115692	0
	6.44272	0.11719	0.0747383	0	6.44272	-0.0892338	-0.0492899	0			6.44272	0.11719	0.8514	0	6.44272	-0.0892338	-0.217157	0			6.44272	0.11719	0.104026	0	6.44272	-0.0892338	-0.0948856	0
	6.4734	0.108766	0.0728621	0	6.4734	-0.103397	-0.0162159	0			6.4734	0.108766	0.859322	0	6.4734	-0.103397	-0.177262	0			6.4734	0.108766	0.0934144	0	6.4734	-0.103397	-0.0455125	0
	6.50408	0.0985812	0.0707887	0	6.50408	-0.0983297	0.0189873	0			6.50408	0.0985812	0.868458	0	6.50408	-0.0983297	-0.0989563	0			6.50408	0.0985812	0.0865555	0	6.50408	-0.0983297	0.0137083	0
	6.53476	0.0868238	0.0685564	0	6.53476	-0.0778678	0.0476603	0			6.53476	0.0868238	0.878783	0	6.53476	-0.0778678	-0.00296789	0			6.53476	0.0868238	0.083805	0	6.53476	-0.0778678	0.062435	0
	6.56544	0.0737714	0.0662177	0	6.56544	-0.0487832	0.0632009	0			6.56544	0.0737714	0.890265	0	6.56544	-0.0487832	0.0862471	0			6.56544	0.0737714	0.0849018	0	6.56544	-0.0487832	0.0847678	0
	6.59612	0.0597764	0.0638336	0	6.59612	-0.0189929	0.0625789	0			6.59612	0.0597764	0.902856	0	6.59612	-0.0189929	0.146623	0			6.59612	0.0597764	0.0890109	0	6.59612	-0.0189929	0.0737753	0
	6.6268	0.0452661	0.061468	0	6.6268	0.00437551	0.0468902	0			6.6268	0.0452661	0.916493	0	6.6268	0.00437551	0.16384	0			6.6268	0.0452661	0.0950656	0	6.6268	0.00437551	0.0332625	0
	6.65748	0.0307963	0.0591811	0	6.65748	0.0166044	0.0208611	0			6.65748	0.0307963	0.93109	0	6.65748	0.0166044	0.134634	0			6.65748	0.0307963	0.102094	0	6.65748	0.0166044	-0.0236393	0
	6.68816	0.0174295	0.0570236	0	6.68816	0.0163346	-0.00851663	0			6.68816	0.0174295	0.946541	0	6.68816	0.0163346	0.0672863	0			6.68816	0.0174295	0.109355	0	6.68816	0.0163346	-0.0785815	0
	6.71884	0.0100003	0.055031	0	6.71884	0.00564946	-0.0338354	0			6.71884	0.0100003	0.962712	0	6.71884	0.00564946	-0.0207323	0			6.71884	0.0100003	0.116336	0	6.71884	0.00564946	-0.11358	0
	6.74952	0.0167058	0.0532206	0	6.74952	-0.0106841	-0.0491214	0			6.74952	0.0167058	0.97945	0	6.74952	-0.0106841	-0.107308	0			6.74952	0.0167058	0.122705	0	6.74952	-0.0106841	-0.116449	0
	6.7802	0.0273835	0.0515895	0	6.7802	-0.0266008	-0.0512257	0			6.7802	0.0273835	0.996581	0	6.7802	-0.0266008	-0.171247	0			6.7802	0.0273835	0.128262	0	6.7802	-0.0266008	-0.0845227	0
	6.81087	0.0374298	0.0501168	0	6.81087	-0.0363892	-0.0404364	0			6.81087	0.0374298	1.01392	0	6.81087	-0.0363892	-0.197443	0			6.81087	0.0374298	0.132905	0	6.81087	-0.0363892	-0.0255992	0
	6.84155	0.0459941	0.0487668	0	6.84155	-0.0361997	-0.0202037	0			6.84155	0.0459941	1.03128	0	6.84155	-0.0361997	-0.180409	0			6.84155	0.0459941	0.136598	0	6.84155	-0.0361997	0.0441726	0
	6.87223	0.0527702	0.0474952	0	6.87223	-0.0250408	0.00390286	0			6.87223	0.0527702	1.04848	0	6.87223	-0.0250408	-0.125324	0			6.87223	0.0527702	0.139361	0	6.87223	-0.0250408	0.104875	0
	6.90291	0.0576253	0.0462548	0	6.90291	-0.00503041	0.0257026	0			6.90291	0.0576253	1.06533	0	6.90291	-0.00503041	-0.0464391	0			6.90291	0.0576253	0.141258	0	6.90291	-0.00503041	0.138579	0
	6.93359	0.0605371	0.0450016	0	6.93359	0.0191516	0.0399731	0			6.93359	0.0605371	1.08168	0	6.93359	0.0191516	0.0367069	0			6.93359	0.0605371	0.142394	0	6.93359	0.0191516	0.134647	0
	6.96427	0.061582	0.0436992	0	6.96427	0.0414653	0.0436858	0			6.96427	0.061582	1.09738	0	6.96427	0.0414653	0.104248	0			6.96427	0.061582	0.142912	0	6.96427	0.0414653	0.0930421	0
	6.99495	0.0609402	0.0423215	0	6.99495	0.056069	0.0366192	0			6.99495	0.0609402	1.11231	0	6.99495	0.056069	0.140874	0			6.99495	0.0609402	0.142996	0	6.99495	0.056069	0.0246677	0
	7.02563	0.0589102	0.040854	0	7.02563	0.0588486	0.0212322	0			7.02563	0.0589102	1.12637	0	7.02563	0.0588486	0.139432	0			7.02563	0.0589102	0.142876	0	7.02563	0.0588486	-0.0514404	0
	7.05631	0.0559366	0.0392935	0	7.05631	0.0485423	0.00187503	0			7.05631	0.0559366	1.13946	0	7.05631	0.0485423	0.10239	0			7.05631	0.0559366	0.142824	0	7.05631	0.0485423	-0.113345	0
	7.08699	0.0526477	0.037647	0	7.08699	0.0271768	-0.016424	0			7.08699	0.0526477	1.15151	0	7.08699	0.0271768	0.040883	0			7.08699	0.0526477	0.143151	0	7.08699	0.0271768	-0.142453	0
	7.11767	0.04988	0.0359293	0	7.11767	-0.000299441	-0.029263	0			7.11767	0.04988	1.16246	0	7.11767	-0.000299441	-0.0283625	0			7.11767	0.04988	0.144194	0	7.11767	-0.000299441	-0.12902	0
	7.14835	0.0486123	0.0341603	0	7.14835	-0.0271168	-0.0339279	0			7.14835	0.0486123	1.17223	0	7.14835	-0.0271168	-0.0873735	0			7.14835	0.0486123	0.146293	0	7.14835	-0.0271168	-0.0753526	0
	7.17903	0.0497045	0.0323629	0	7.17903	-0.0462682	-0.0299555	0			7.17903	0.0497045	1.18076	0	7.17903	-0.0462682	-0.121436	0			7.17903	0.0497045	0.149758	0	7.17903	-0.0462682	0.00431063	0
	7.20971	0.0535187	0.0305595	0	7.20971	-0.0522104	-0.019088	0			7.20971	0.0535187	1.188	0	7.20971	-0.0522104	-0.12263	0			7.20971	0.0535187	0.154833	0	7.20971	-0.0522104	0.0873172	0
	7.24039	0.0597853	0.0287711	0	7.24039	-0.0422823	-0.00466749	0			7.24039	0.0597853	1.19389	0	7.24039	-0.0422823	-0.0915446	0			7.24039	0.0597853	0.161671	0	7.24039	-0.0422823	0.148685	0
	7.27107	0.0678535	0.027015	0	7.27107	-0.0174981	0.00933674	0			7.27107	0.0678535	1.19837	0	7.27107	-0.0174981	-0.0368116	0			7.27107	0.0678535	0.170327	0	7.27107	-0.0174981	0.168157	0
	7.30175	0.0770109	0.0253053	0	7.30175	0.0174896	0.0193966	0			7.30175	0.0770109	1.20138	0	7.30175	0.0174896	0.0273589	0			7.30175	0.0770109	0.180758	0	7.30175	0.0174896	0.13631	0
	7.33243	0.0866414	0.023653	0	7.33243	0.0552721	0.0233052	0			7.33243	0.0866414	1.20289	0	7.33243	0.0552721	0.084948	0			7.33243	0.0866414	0.192852	0	7.33243	0.0552721	0.0579609	0
	7.36311	0.0962533	0.0220681	0	7.36311	0.0872373	0.0206534	0			7.36311	0.0962533	1.20287	0	7.36311	0.0872373	0.122217	0			7.36311	0.0962533	0.206457	0	7.36311	0.0872373	-0.048213	0
	7.39379	0.105462	0.0205617	0	7.39379	0.105459	0.0128022	0			7.39379	0.105462	1.20131	0	7.39379	0.105459	0.131071	0			7.39379	0.105462	0.221399	0	7.39379	0.105459	-0.15393	0
	7.42447	0.113967	0.0191488	0	7.42447	0.104506	0.00239134	0			7.42447	0.113967	1.1982	0	7.42447	0.104506	0.110885	0			7.42447	0.113967	0.237513	0	7.42447	0.104506	-0.228504	0
	7.45515	0.121534	0.0178504	0	7.45515	0.0827663	-0.00746064	0			7.45515	0.121534	1.19356	0	7.45515	0.0827663	0.0683652	0			7.45515	0.121534	0.254646	0	7.45515	0.0827663	-0.247181	0
	7.48583	0.127986	0.0166948	0	7.48583	0.0429757	-0.0140324	0			7.48583	0.127986	1.18744	0	7.48583	0.0429757	0.0155632	0			7.48583	0.127986	0.272668	0	7.48583	0.0429757	-0.198428	0
	7.51651	0.133194	0.0157164	0	7.51651	-0.00818593	-0.0157161	0			7.51651	0.133194	1.17988	0	7.51651	-0.00818593	-0.0333991	0			7.51651	0.133194	0.291469	0	7.51651	-0.00818593	-0.0881429	0
	7.54719	0.137074	0.0149514	0	7.54719	-0.0613619	-0.0123898	0			7.54719	0.137074	1.17094	0	7.54719	-0.0613619	-0.0660205	0			7.54719	0.137074	0.310958	0	7.54719	-0.0613619	0.0605225	0
	7.57787	0.139586	0.0144296	0	7.57787	-0.106397	-0.00536482	0			7.57787	0.139586	1.1607	0	7.57787	-0.106397	-0.0745696	0			7.57787	0.139586	0.331052	0	7.57787	-0.106397	0.211951	0
	7.60854	0.140731	0.0141648	0	7.60854	-0.134432	0.00305597	0			7.60854	0.140731	1.14923	0	7.60854	-0.134432	-0.0579056	0			7.60854	0.140731	0.351674	0	7.60854	-0.134432	0.326477	0
	7.63922	0.140551	0.0141469	0	7.63922	-0.139769	0.0102721	0			7.63922	0.140551	1.1366	0	7.63922	-0.139769	-0.0215438	0			7.63922	0.140551	0.372742	0	7.63922	-0.139769	0.370454	0
	7.6699	0.139128	0.0143406	0	7.6699	-0.121102	0.0141302	0			7.6699	0.139128	1.12288	0	7.6699	-0.121102	0.0239972	0			7.6699	0.139128	0.394166	0	7.6699	-0.121102	0.325447	0
	7.70058	0.136584	0.0146921	0	7.70058	-0.0818525	0.0135154	0			7.70058	0.136584	1.10814	0	7.70058	-0.0818525	0.0660948	0			7.70058	0.136584	0.415843	0	7.70058	-0.0818525	0.194134	0
	7.73126	0.133077	0.0151386	0	7.73126	-0.0295193	0.0086338	0			7.73126	0.133077	1.09243	0	7.73126	-0.0295193	0.0933854	0			7.73126	0.133077	0.437657	0	7.73126	-0.0295193	0.00120444	0
	7.76194	0.128806	0.015619	0	7.76194	0.0258236	0.000919395	0			7.76194	0.128806	1.07581	0	7.76194	0.0258236	0.0987113	0			7.76194	0.128806	0.459478	0	7.76194	0.0258236	-0.211257	0
	7.79262	0.123999	0.0160808	0	7.79262	0.0735669	-0.00739614	0			7.79262	0.123999	1.05833	0	7.79262	0.0735669	0.0808991	0			7.79262	0.123999	0.481165	0	7.79262	0.0735669	-0.393056	0
	7.8233	0.118914	0.0164839	0	7.8233	0.10472	-0.0139238	0			7.8233	0.118914	1.04001	0	7.8233	0.10472	0.0449376	0			7.8233	0.118914	0.502573	0	7.8233	0.10472	-0.497754	0
	7.85398	0.113828	0.0168022	0	7.85398	0.113728	-0.0167868	0			7.85398	0.113828	1.0209	0	7.85398	0.113728	0.000543378	0			7.85398	0.113828	0.523556	0	7.85398	0.113728	-0.494314	0
	7.88466	0.10902	0.0170241	0	7.88466	0.099566	-0.0151367	0			7.88466	0.10902	1.00102	0	7.88466	0.099566	-0.0404797	0			7.88466	0.10902	0.54397	0	7.88466	0.099566	-0.375611	0
	7.91534	0.104756	0.0171514	0	7.91534	0.0658981	-0.00937829	0			7.91534	0.104756	0.980413	0	7.91534	0.0658981	-0.0673798	0			7.91534	0.104756	0.563686	0	7.91534	0.0658981	-0.161575	0
	7.94602	0.101256	0.0171979	0	7.94602	0.0202556	-0.00104948	0			7.94602	0.101256	0.959109	0	7.94602	0.0202556	-0.0732703	0			7.94602	0.101256	0.582585	0	7.94602	0.0202556	0.104072	0
	7.9767	0.0986692	0.0171876	0	7.9767	-0.0275683	0.00760599	0			7.9767	0.0986692	0.937155	0	7.9767	-0.0275683	-0.056895	0			7.9767	0.0986692	0.600567	0	7.9767	-0.0275683	0.362971	0
	8.00738	0.0970491	0.0171514	0	8.00738	-0.0675736	0.0142512	0			8.00738	0.0970491	0.914603	0	8.00738	-0.0675736	-0.0229013	0			8.00738	0.0970491	0.617552	0	8.00738	-0.0675736	0.555219	0
	8.03806	0.0963445	0.0171232	0	8.03806	-0.0916181	0.0170872	0			8.03806	0.0963445	0.891523	0	8.03806	-0.0916181	0.019426	0			8.03806	0.0963445	0.633479	0	8.03806	-0.0916181	0.633408	0
	8.06874	0.0964098	0.0171346	0	8.06874	-0.0950607	0.0153329	0			8.06874	0.0964098	0.867995	0	8.06874	-0.0950607	0.0586221	0			8.06874	0.0964098	0.648303	0	8.06874	-0.0950607	0.574281	0
	8.09942	0.097032	0.0172105	0	8.09942	-0.0776437	0.00942837	0			8.09942	0.097032	0.844121	0	8.09942	-0.0776437	0.0840427	0			8.09942	0.097032	0.661997	0	8.09942	-0.0776437	0.385147	0
	8.1301	0.0979649	0.0173642	0	8.1301	-0.0434439	0.000911856	0			8.1301	0.0979649	0.820018	0	8.1301	-0.0434439	0.0886254	0			8.1301	0.0979649	0.674547	0	8.1301	-0.0434439	0.103345	0
	8.16078	0.0989605	0.0175953	0	8.16078	8.20402e-05	-0.00799223	0			8.16078	0.0989605	0.795823	0	8.16078	8.20402e-05	0.0707045	0			8.16078	0.0989605	0.685947	0	8.16078	8.20402e-05	-0.211332	0
	8.19146	0.0997926	0.0178893	0	8.19146	0.0437355	-0.0149609	0			8.19146	0.0997926	0.77169	0	8.19146	0.0437355	0.0344224	0			8.19146	0.0997926	0.696198	0	8.19146	0.0437355	-0.489674	0
	8.22214	0.10027	0.0182205	0	8.22214	0.0785394	-0.0181789	0			8.22214	0.10027	0.747785	0	8.22214	0.0785394	-0.0113526	0			8.22214	0.10027	0.705303	0	8.22214	0.0785394	-0.668652	0
	8.25282	0.100245	0.0185558	0	8.25282	0.0976024	-0.016804	0			8.25282	0.100245	0.724283	0	8.25282	0.0976024	-0.0553125	0			8.25282	0.100245	0.713268	0	8.25282	0.0976024	-0.705978	0
	8.2835	0.0996077	0.018859	0	8.2835	0.0974932	-0.0111735	0			8.2835	0.0996077	0.70136	0	8.2835	0.0974932	-0.0866019	0			8.2835	0.0996077	0.720094	0	8.2835	0.0974932	-0.590218	0
	8.31418	0.0982922	0.0190949	0	8.31418	0.0788441	-0.00270192	0			8.31418	0.0982922	0.679185	0	8.31418	0.0788441	-0.097575	0			8.31418	0.0982922	0.725781	0	8.31418	0.0788441	-0.344023	0
	8.34486	0.0962667	0.0192325	0	8.34486	0.0460785	0.00649695	0			8.34486	0.0962667	0.657915	0	8.34486	0.0460785	-0.0857176	0			8.34486	0.0962667	0.730326	0	8.34486	0.0460785	-0.0195953	0
	8.37554	0.0935318	0.0192469	0	8.37554	0.00634404	0.0141604	0			8.37554	0.0935318	0.637678	0	8.37554	0.00634404	-0.0542553	0			8.37554	0.0935318	0.733725	0	8.37554	0.00634404	0.312675	0
	8.40621	0.0901171	0.0191208	0	8.40621	-0.0320959	0.0184533	0			8.40621	0.0901171	0.618576	0	8.40621	-0.0320959	-0.0113071	0			8.40621	0.0901171	0.735972	0	8.40621	-0.0320959	0.579865	0
	8.43689	0.0860776	0.0188452	0	8.43689	-0.0616499	0.0184218	0			8.43689	0.0860776	0.60067	0	8.43689	-0.0616499	0.0321841	0			8.43689	0.0860776	0.737061	0	8.43689	-0.0616499	0.722925	0
	8.46757	0.0814924	0.0184189	0	8.46757	-0.0769754	0.0142104	0			8.46757	0.0814924	0.583985	0	8.46757	-0.0769754	0.0652108	0			8.46757	0.0814924	0.736988	0	8.46757	-0.0769754	0.710045	0
	8.49825	0.0764635	0.0178491	0	8.49825	-0.0760104	0.0069929	0			8.49825	0.0764635	0.568506	0	8.49825	-0.0760104	0.0794458	0			8.49825	0.0764635	0.735754	0	8.49825	-0.0760104	0.543924	0
	8.52893	0.0711168	0.0171507	0	8.52893	-0.0602553	-0.00135738	0			8.52893	0.0711168	0.554184	0	8.52893	-0.0602553	0.0712868	0			8.52893	0.0711168	0.733364	0	8.52893	-0.0602553	0.261221	0
	8.55961	0.0656037	0.0163456	0	8.55961	-0.0342695	-0.00876508	0			8.55961	0.0656037	0.540942	0	8.55961	-0.0342695	0.0426959	0			8.55961	0.0656037	0.729828	0	8.55961	-0.0342695	-0.0756798	0
	8.59029	0.0601039	0.0154622	0	8.59029	-0.00452208	-0.0134856	0			8.59029	0.0601039	0.528688	0	8.59029	-0.00452208	0.000645046	0			8.59029	0.0601039	0.725166	0	8.59029	-0.00452208	-0.39272	0
	8.62097	0.0548288	0.014535	0	8.62097	0.0221269	-0.0145344	0			8.62097	0.0548288	0.517318	0	8.62097	0.0221269	-0.0446741	0			8.62097	0.0548288	0.719404	0	8.62097	0.0221269	-0.620815	0
	8.65165	0.0500204	0.0136031	0	8.65165	0.0399652	-0.0119059	0			8.65165	0.0500204	0.506732	0	8.65165	0.0399652	-0.0824084	0			8.65165	0.0500204	0.712576	0	8.65165	0.0399652	-0.711275	0
	8.68233	0.0459403	0.0127093	0	8.68233	0.045643	-0.00653187	0			8.68233	0.0459403	0.496837	0	8.68233	0.045643	-0.103719	0			8.68233	0.0459403	0.704725	0	8.68233	0.045643	-0.646495	0
	8.71301	0.0428373	0.0118973	0	8.71301	0.0388053	2.97921e-07	0			8.71301	0.0428373	0.487551	0	8.71301	0.0388053	-0.103908	0			8.71301	0.0428373	0.695901	0	8.71301	0.0388053	-0.443517	0
	8.74369	0.0408879	0.0112081	0	8.74369	0.0220191	0.00588842	0			8.74369	0.0408879	0.478806	0	8.74369	0.0220191	-0.0834769	0			8.74369	0.0408879	0.686163	0	8.74369	0.0220191	-0.149704	0
	8.77437	0.0401274	0.0106737	0	8.77437	3.99293e-05	0.00959527	0			8.77437	0.0401274	0.470547	0	8.77437	3.99293e-05	-0.0478842	0			8.77437	0.0401274	0.675572	0	8.77437	3.99293e-05	0.168371	0
	8.80505	0.0404159	0.0103118	0	8.80505	-0.0213929	0.0102405	0			8.80505	0.0404159	0.462725	0	8.80505	-0.0213929	-0.00608073	0			8.80505	0.0404159	0.664199	0	8.80505	-0.0213929	0.440221	0
	8.83573	0.0414713	0.0101201	0	8.83573	-0.0369399	0.00780553	0			8.83573	0.0414713	0.455294	0	8.83573	-0.0369399	0.0317741	0			8.83573	0.0414713	0.652114	0	8.83573	-0.0369399	0.607339	0
	8.86641	0.0429484	0.0100764	0	8.86641	-0.0428989	0.00310343	0			8.86641	0.0429484	0.448207	0	8.86641	-0.0428989	0.0568347	0			8.86641	0.0429484	0.639394	0	8.86641	-0.0428989	0.636085	0
	8.89709	0.0445111	0.0101436	0	8.89709	-0.038014	-0.00246951	0			8.89709	0.0445111	0.441408	0	8.89709	-0.038014	0.0636965	0			8.89709	0.0445111	0.626115	0	8.89709	-0.038014	0.52464	0
	8.92777	0.0458726	0.0102771	0	8.92777	-0.0236822	-0.00732881	0			8.92777	0.0458726	0.434832	0	8.92777	-0.0236822	0.0516112	0			8.92777	0.0458726	0.612355	0	8.92777	-0.0236822	0.302582	0
	8.95845	0.0468074	0.010433	0	8.95845	-0.00352656	-0.0101338	0			8.95845	0.0468074	0.428403	0	8.95845	-0.00352656	0.0245153	0			8.95845	0.0468074	0.598193	0	8.95845	-0.00352656	0.0233281	0
	8.98913	0.0471491	0.0105728	0	8.98913	0.0175465	-0.0101413	0			8.98913	0.0471491	0.422037	0	8.98913	0.0175465	-0.0101016	0			8.98913	0.0471491	0.583706	0	8.98913	0.0175465	-0.248661	0
	9.01981	0.0467847	0.0106664	0	9.01981	0.0345687	-0.00738889	0			9.01981	0.0467847	0.415642	0	9.01981	0.0345687	-0.0431702	0			9.01981	0.0467847	0.568973	0	9.01981	0.0345687	-0.452842	0
	9.05049	0.0456492	0.0106931	0	9.05049	0.0437131	-0.00266483	0			9.05049	0.0456492	0.40913	0	9.05049	0.0437131	-0.0663406	0			9.05049	0.0456492	0.554073	0	9.05049	0.0437131	-0.546228	0
	9.08117	0.043723	0.0106419	0	9.08117	0.043194	0.00272315	0			9.08117	0.043723	0.402417	0	9.08117	0.043194	-0.0740225	0			9.08117	0.043723	0.539088	0	9.08117	0.043194	-0.512588	0
	9.11185	0.0410333	0.010511	0	9.11185	0.0336507	0.00731231	0			9.11185	0.0410333	0.395429	0	9.11185	0.0336507	-0.064666	0			9.11185	0.0410333	0.5241	0	9.11185	0.0336507	-0.365225	0
	9.14253	0.03766	0.0103079	0	9.14253	0.0179336	0.00988292	0			9.14253	0.03766	0.388112	0	9.14253	0.0179336	-0.0409892	0			9.14253	0.03766	0.509196	0	9.14253	0.0179336	-0.142867	0
	9.17321	0.0337531	0.0100487	0	9.17321	0.000351205	0.00978284	0			9.17321	0.0337531	0.380431	0	9.17321	0.000351205	-0.00913085	0			9.17321	0.0337531	0.494465	0	9.17321	0.000351205	0.100175	0
	9.20388	0.0295683	0.0097582	0	9.20388	-0.0144331	0.00709359	0			9.20388	0.0295683	0.372376	0	9.20388	-0.0144331	0.02302	0			9.20388	0.0295683	0.48	0	9.20388	-0.0144331	0.307112	0
	9.23456	0.0255389	0.00946873	0	9.23456	-0.0225847	0.00259693	0			9.23456	0.0255389	0.363959	0	9.23456	-0.0225847	0.0478691	0			9.23456	0.0255389	0.465899	0	9.23456	-0.0225847	0.431906	0
	9.26524	0.0223818	0.00921762	0	9.26524	-0.0220713	-0.00244551	0			9.26524	0.0223818	0.355215	0	9.26524	-0.0220713	0.0600071	0			9.26524	0.0223818	0.45226	0	9.26524	-0.0220713	0.449537	0
	9.29592	0.0210873	0.00904314	0	9.29592	-0.0131898	-0.00663763	0			9.29592	0.0210873	0.3462	0	9.29592	-0.0131898	0.0574724	0			9.29592	0.0210873	0.439179	0	9.29592	-0.0131898	0.361005	0
	9.3266	0.0224044	0.00897811	0	9.3266	0.00148418	-0.00882529	0			9.3266	0.0224044	0.336985	0	9.3266	0.00148418	0.0420913	0			9.3266	0.0224044	0.426751	0	9.3266	0.00148418	0.192083	0
	9.35728	0.0261497	0.00904274	0	9.35728	0.0177161	-0.00840361	0			9.35728	0.0261497	0.327657	0	9.35728	0.0177161	0.0188417	0			9.35728	0.0261497	0.415063	0	9.35728	0.0177161	-0.0136855	0
	9.38796	0.0315045	0.00923937	0	9.38796	0.0306564	-0.00547457	0			9.38796	0.0315045	0.318308	0	9.38796	0.0306564	-0.00556098	0			9.38796	0.0315045	0.404188	0	9.38796	0.0306564	-0.205904	0
	9.41864	0.0376991	0.00955174	0	9.41864	0.0360598	-0.000815544	0			9.41864	0.0376991	0.309034	0	9.41864	0.0360598	-0.0244651	0			9.41864	0.0376991	0.394187	0	9.41864	0.0360598	-0.339451	0
	9.44932	0.0442034	0.00994904	0	9.44932	0.0313874	0.00433045	0			9.44932	0.0442034	0.299933	0	9.44932	0.0313874	-0.0329959	0			9.44932	0.0442034	0.385099	0	9.44932	0.0313874	-0.384935	0
	9.48	0.0506628	0.0103924	0	9.48	0.0165229	0.00858504	0			9.48	0.0506628	0.291095	0	9.48	0.0165229	-0.0292433	0			9.48	0.0506628	0.376939	0	9.48	0.0165229	-0.335053	0
	9.51068	0.0568253	0.0108414	0	9.51068	-0.00607879	0.0107972	0			9.51068	0.0568253	0.282607	0	9.51068	-0.00607879	-0.0146362	0			9.51068	0.0568253	0.3697	0	9.51068	-0.00607879	-0.205502	0
	9.54136	0.0625013	0.0112582	0	9.54136	-0.0318575	0.0103429	0			9.54136	0.0625013	0.274543	0	9.54136	-0.0318575	0.00656453	0			9.54136	0.0625013	0.36335	0	9.54136	-0.0318575	-0.0304239	0
	9.57204	0.0675434	0.0116105	0	9.57204	-0.0551347	0.00728442	0			9.57204	0.0675434	0.266968	0	9.57204	-0.0551347	0.0284943	0			9.57204	0.0675434	0.357831	0	9.57204	-0.0551347	0.146375	0
	9.60272	0.0718379	0.0118729	0	9.60272	-0.0704003	0.00235026	0			9.60272	0.0718379	0.259934	0	9.60272	-0.0704003	0.0452895	0			9.60272	0.0718379	0.353069	0	9.60272	-0.0704003	0.282179	0
	9.6334	0.075301	0.0120273	0	9.6334	-0.0736058	-0.00325736	0			9.6334	0.075301	0.253481	0	9.6334	-0.0736058	0.0526404	0			9.6334	0.075301	0.348971	0	9.6334	-0.0736058	0.345495	0
	9.66408	0.0778778	0.0120629	0	9.66408	-0.0631627	-0.00817369	0			9.66408	0.0778778	0.247636	0	9.66408	-0.0631627	0.0488855	0			9.66408	0.0778778	0.345432	0	9.66408	-0.0631627	0.323171	0
	9.69476	0.079543	0.0119766	0	9.69476	-0.040408	-0.0112199	0			9.69476	0.079543	0.242414	0	9.69476	-0.040408	0.0353768	0			9.69476	0.079543	0.342344	0	9.69476	-0.040408	0.222927	0
	9.72544	0.0803015	0.0117718	0	9.72544	-0.00941695	-0.0116977	0			9.72544	0.0803015	0.23782	0	9.72544	-0.00941695	0.016038	0			9.72544	0.0803015	0.339593	0	9.72544	-0.00941695	0.0708402	0
	9.75612	0.0801902	0.0114589	0	9.75612	0.0238091	-0.00955665	0			9.75612	0.0801902	0.233849	0	9.75612	0.0238091	-0.00374603	0			9.75612	0.0801902	0.337072	0	9.75612	0.0238091	-0.0954283	0
	9.7868	0.0792793	0.0110541	0	9.7868	0.0526086	-0.00539167	0			9.7868	0.0792793	0.230487	0	9.7868	0.0526086	-0.0185997	0			9.7868	0.0792793	0.334679	0	9.7868	0.0526086	-0.235933	0
	9.81748	0.077674	0.010579	0	9.81748	0.0711022	-0.000278034	0			9.81748	0.077674	0.227716	0	9.81748	0.0711022	-0.0245924	0			9.81748	0.077674	0.332322	0	9.81748	0.0711022	-0.317967	0
	9.84816	0.0755161	0.0100595	0	9.84816	0.0754926	0.00451239	0			9.84816	0.0755161	0.225513	0	9.84816	0.0754926	-0.0202612	0			9.84816	0.0755161	0.329917	0	9.84816	0.0754926	-0.32356	0
	9.87884	0.0729842	0.00952412	0	9.87884	0.0649263	0.00783669	0			9.87884	0.0729842	0.223853	0	9.87884	0.0649263	-0.00696013	0			9.87884	0.0729842	0.327395	0	9.87884	0.0649263	-0.253241	0
	9.90952	0.0702917	0.00900266	0	9.90952	0.0417217	0.00896418	0			9.90952	0.0702917	0.22271	0	9.90952	0.0417217	0.0115425	0			9.90952	0.0702917	0.324696	0	9.90952	0.0417217	-0.12532	0
	9.9402	0.067681	0.00852304	0	9.9402	0.010904	0.00774603	0			9.9402	0.067681	0.22206	0	9.9402	0.010904	0.0301005	0			9.9402	0.067681	0.321772	0	9.9402	0.010904	0.0289881	0
	9.97088	0.0654085	0.00810828	0	9.97088	-0.0208584	0.00463087	0			9.97088	0.0654085	0.221881	0	9.97088	-0.0208584	0.0435739	0			9.97088	0.0654085	0.318583	0	9.97088	-0.0208584	0.173284	0

## Sheet: Supplementary Fig. 12
Pd-Fe3O4-H								Pd-Fe3O4-A								Pd-FeOx NPs
Binding Energy (eV)								Binding Energy (eV)								Binding Energy (eV)
346.252	568.381	571.386	568.381	568.381	569.056	569.228	569.864	346.189	532.44	533.43	532.44	532.44	532.767	533.029	532.515	346.081	512.679	513.482	509.94	510.104	513.318
346.152	557.048	571.489	568.381	568.381	569.081	569.245	569.926	346.089	528.928	533.485	532.44	532.44	532.779	533.041	532.546	345.981	507.202	513.424	509.603	509.77	513.257
346.052	558	571.667	568.449	568.449	569.175	569.331	570.06	345.989	526.131	533.577	532.465	532.465	532.816	533.079	532.613	345.881	504.464	513.402	509.277	509.447	513.232
345.952	561.429	571.846	568.513	568.513	569.265	569.412	570.193	345.889	521.607	533.706	532.51	532.51	532.874	533.137	532.715	345.781	507.738	513.392	508.938	509.111	513.219
345.852	561.809	572.011	568.555	568.555	569.337	569.474	570.311	345.789	529.226	533.888	532.587	532.587	532.965	533.227	532.869	345.681	509.702	513.403	508.59	508.767	513.226
345.752	545.905	572.181	568.596	568.596	569.408	569.534	570.432	345.689	529.464	534.044	532.61	532.61	533.003	533.265	532.997	345.581	506.369	513.458	508.256	508.436	513.278
345.652	568	572.456	568.733	568.733	569.577	569.69	570.654	345.589	521.905	534.234	532.632	532.632	533.041	533.302	533.156	345.481	502.321	513.564	507.939	508.123	513.381
345.552	566.381	572.606	568.737	568.737	569.616	569.715	570.75	345.489	535.238	534.521	532.708	532.708	533.133	533.393	533.411	345.381	507.202	513.687	507.602	507.789	513.5
345.452	549.905	572.776	568.752	568.752	569.667	569.751	570.862	345.389	534.94	534.77	532.69	532.69	533.133	533.391	533.627	345.281	513.036	513.825	507.24	507.431	513.634
345.352	561.143	573.056	568.865	568.865	569.819	569.886	571.081	345.289	524.583	535.09	532.674	532.674	533.136	533.391	533.912	345.181	512.619	514.008	506.881	507.076	513.813
345.252	557.809	573.28	568.912	568.912	569.907	569.955	571.241	345.189	533.869	535.567	532.731	532.731	533.213	533.465	534.352	345.081	514.286	514.231	506.514	506.713	514.033
345.152	562.762	573.536	568.979	568.979	570.019	570.046	571.43	345.089	535	536.082	532.723	532.723	533.226	533.474	534.828	344.981	521.429	514.477	506.118	506.321	514.274
345.052	562	573.777	569.017	569.017	570.103	570.107	571.6	344.989	536.905	536.712	532.707	532.707	533.233	533.476	535.418	344.881	504.107	514.85	505.793	506	514.642
344.952	572	574.037	569.059	569.059	570.196	570.175	571.785	344.889	536.667	537.476	532.678	532.678	533.227	533.466	536.138	344.781	514.464	515.241	505.426	505.637	515.029
344.852	576.286	574.253	569.041	569.041	570.231	570.183	571.922	344.789	536.309	538.414	532.649	532.649	533.225	533.457	537.031	344.681	525.833	515.651	505.011	505.227	515.434
344.752	569.714	574.462	568.998	568.998	570.245	570.165	572.047	344.689	535.536	539.555	532.624	532.624	533.227	533.451	538.124	344.581	526.726	516.129	504.593	504.814	515.908
344.652	586.762	574.732	568.993	568.993	570.303	570.189	572.227	344.589	540.655	540.931	532.603	532.603	533.237	533.451	539.449	344.481	516.131	516.73	504.218	504.444	516.505
344.552	567.619	574.924	568.886	568.886	570.262	570.11	572.324	344.489	547.619	542.532	532.547	532.547	533.212	533.416	540.996	344.381	518.75	517.406	503.833	504.064	517.175
344.452	585.429	575.259	568.894	568.894	570.341	570.147	572.558	344.389	540	544.373	532.44	532.44	533.141	533.333	542.781	344.281	528.095	518.136	503.409	503.645	517.9
344.352	578.952	575.522	568.794	568.794	570.319	570.078	572.712	344.289	535.178	546.589	532.387	532.387	533.125	533.303	544.935	344.181	520.833	518.998	503.015	503.257	518.757
344.252	581.143	575.867	568.732	568.732	570.341	570.048	572.942	344.189	555.357	549.184	532.367	532.367	533.146	533.307	547.466	344.081	515.06	519.995	502.645	502.892	519.748
344.152	585.619	576.254	568.658	568.658	570.357	570.007	573.205	344.089	557.798	552.007	532.206	532.206	533.028	533.17	550.22	343.981	525.595	521.068	502.232	502.484	520.815
344.052	588.762	576.688	568.555	568.555	570.353	569.938	573.506	343.989	558.274	555.197	532.025	532.025	532.895	533.017	553.336	343.881	533.631	522.239	501.785	502.043	521.98
343.952	588.191	577.203	568.433	568.433	570.339	569.852	573.878	343.889	564.048	558.778	531.841	531.841	532.762	532.859	556.838	343.781	514.821	523.631	501.416	501.681	523.366
343.852	596.095	577.858	568.314	568.314	570.336	569.77	574.38	343.789	567.083	562.714	531.614	531.614	532.592	532.661	560.689	343.681	537.202	525.086	500.954	501.225	524.815
343.752	597.714	578.655	568.146	568.146	570.297	569.64	575.01	343.689	566.845	567.013	531.364	531.364	532.404	532.44	564.896	343.581	533.571	526.726	500.507	500.785	526.448
343.652	591.905	579.704	567.967	567.967	570.259	569.502	575.878	343.589	581.548	571.677	531.114	531.114	532.222	532.221	569.461	343.481	535.714	528.543	500.052	500.336	528.259
343.552	590.667	581.146	567.823	567.823	570.269	569.399	577.125	343.489	584.702	576.565	530.759	530.759	531.943	531.899	574.241	343.381	528.81	530.591	499.625	499.916	530.3
343.452	608.381	583.083	567.685	567.685	570.301	569.304	578.847	343.389	586.071	581.709	530.379	530.379	531.648	531.552	579.266	343.281	539.286	532.818	499.154	499.453	532.519
343.352	607.143	585.56	567.439	567.439	570.244	569.103	581.09	343.289	587.678	587.064	529.987	529.987	531.353	531.195	584.489	343.181	529.702	535.328	498.724	499.03	535.021
343.252	602.286	588.888	567.199	567.199	570.214	568.91	584.162	343.189	600.417	592.555	529.58	529.58	531.061	530.826	589.829	343.081	532.321	538.096	498.282	498.597	537.781
343.152	616.095	593.32	566.987	566.987	570.236	568.748	588.312	343.089	581.726	598.023	529.082	529.082	530.701	530.365	595.12	342.981	540.119	541.13	497.808	498.131	540.807
343.052	632	599.008	566.691	566.691	570.201	568.502	593.687	342.989	594.345	603.603	528.711	528.711	530.506	530.034	600.485	342.881	550.238	544.457	497.292	497.624	544.126
342.952	617.429	606.216	566.297	566.297	570.102	568.161	600.546	342.889	614.107	608.99	528.249	528.249	530.277	529.614	605.596	342.781	564.583	548.107	496.717	497.057	547.766
342.852	635.809	615.405	565.988	565.988	570.129	567.908	609.343	342.789	603.69	614.058	527.644	527.644	529.997	529.054	610.295	342.681	550.238	552.258	496.201	496.551	551.908
342.752	652.286	626.629	565.566	565.566	570.094	567.545	620.122	342.689	608.333	618.96	527.108	527.108	529.931	528.564	614.682	342.581	566.607	556.862	495.617	495.976	556.503
342.652	654.571	640.092	565.042	565.042	570.024	567.082	633.071	342.589	622.024	623.561	526.536	526.536	530.052	528.041	618.541	342.481	561.369	562.558	495.055	495.869	561.743
342.552	668.381	656.002	564.502	564.502	570.032	566.605	648.369	342.489	618.75	627.812	525.864	525.864	530.412	527.419	621.709	342.381	568.095	568.582	494.465	495.334	567.713
342.452	676.571	674.287	563.874	563.874	570.093	566.045	665.898	342.389	627.143	631.902	525.21	525.21	531.293	526.818	624.211	342.281	574.94	575.505	493.846	494.776	574.575
342.352	702.762	694.848	563.194	563.194	570.319	565.434	685.483	342.289	633.095	635.897	524.492	524.492	532.833	526.157	625.891	342.181	581.845	583.519	493.199	494.195	582.523
342.252	724.381	717.31	562.351	562.351	570.726	564.665	706.621	342.189	648.274	640.033	523.727	523.727	535.331	525.451	626.705	342.081	582.976	592.856	492.547	493.615	591.788
342.152	731.619	741.3	561.373	561.373	571.542	563.763	728.741	342.089	657.143	644.551	522.85	522.85	539.066	524.637	626.548	341.981	595.774	603.67	491.842	492.988	602.524
342.052	764.667	766.429	560.345	560.345	573.153	562.816	751.149	341.989	652.619	649.868	521.904	521.904	544.473	523.757	625.446	341.881	597.381	616.162	491.131	492.362	614.931
341.952	774.095	791.986	559.111	559.111	575.832	561.668	772.708	341.889	665.298	656.496	520.984	520.984	552.059	522.906	623.497	341.781	619.286	630.307	490.328	491.653	628.982
341.852	806.667	817.551	557.812	557.812	580.287	560.459	792.429	341.789	678.214	664.738	519.967	519.967	562.103	521.964	620.606	341.681	635.774	646.032	489.457	490.884	644.605
341.752	832.286	842.455	556.309	556.309	587.075	559.05	808.949	341.689	677.321	674.952	518.853	518.853	574.913	520.928	616.816	341.581	657.619	663.018	488.495	490.034	661.479
341.652	851.238	866.278	554.643	554.643	596.996	557.483	821.085	341.589	694.762	687.462	517.737	517.737	590.75	519.896	612.29	341.481	667.083	680.788	487.494	489.156	679.126
341.552	877.524	888.74	552.852	552.852	610.828	555.797	827.819	341.489	707.202	702.161	516.49	516.49	609.419	518.739	606.982	341.381	699.583	698.491	486.358	488.153	696.697
341.452	913.809	909.601	550.891	550.891	629.061	553.947	828.376	341.389	731.607	718.819	515.147	515.147	630.598	517.492	601.023	341.281	698.512	715.351	485.227	487.168	713.409
341.352	943.048	928.729	548.7	548.7	651.785	551.873	822.47	341.289	739.048	736.787	513.622	513.622	653.532	516.072	594.428	341.181	724.167	730.28	483.989	486.091	728.178
341.252	966.095	946.069	546.318	546.318	678.619	549.615	810.471	341.189	751.25	755.266	512.035	512.035	677.311	514.598	587.427	341.081	738.036	742.445	482.694	484.971	740.168
341.152	981.143	961.308	543.783	543.783	708.435	547.212	793.228	341.089	771.964	773.016	510.35	510.35	700.581	513.037	580.098	340.981	771.548	751.135	481.259	483.728	748.666
341.052	987.143	973.652	541.142	541.142	739.339	544.71	771.887	340.989	779.762	788.544	508.508	508.508	721.74	511.331	572.489	340.881	776.369	756.242	479.804	482.484	753.562
340.952	1013.24	981.622	538.449	538.449	768.617	542.164	747.738	340.889	797.381	800.409	506.598	506.598	739.236	509.572	564.795	340.781	763.869	758.145	478.402	481.313	755.234
340.852	993.809	982.895	535.581	535.581	792.735	539.454	721.869	340.789	815.059	807.09	504.55	504.55	751.456	507.695	557.038	340.681	767.381	757.741	476.984	480.148	754.577
340.752	987.238	975.205	532.814	532.814	808.32	536.854	695.659	340.689	807.321	807.405	502.363	502.363	757.127	505.702	549.302	340.581	762.083	755.001	475.589	479.031	751.559
340.652	952.952	956.422	530.07	530.07	812.296	534.287	669.979	340.589	797.321	800.862	500.215	500.215	755.679	503.776	541.838	340.481	746.131	744.386	474.26	478.006	740.639
340.552	927.143	926.232	527.516	527.516	803.605	531.923	645.736	340.489	787.678	787.473	498.123	498.123	747.06	501.939	534.719	340.381	714.762	726.328	473.061	477.142	722.247
340.452	868.571	886.266	525.103	525.103	783.319	529.713	623.44	340.389	770.595	767.921	496.084	496.084	731.899	500.199	527.991	340.281	685.476	702.54	471.984	476.431	698.092
340.352	820.762	840.024	523.029	523.029	754.579	527.856	603.648	340.289	745.595	743.472	494.15	494.15	711.424	498.616	521.733	340.181	676.19	674.986	470.945	475.795	670.136
340.252	768.191	791.258	521.231	521.231	720.96	526.29	586.469	340.189	716.845	715.736	492.38	492.38	687.212	497.26	516.022	340.081	638.81	645.853	470.061	475.354	640.56
340.152	724.952	743.464	519.74	519.74	685.939	525.048	571.956	340.089	688.214	686.394	490.799	490.799	660.927	496.172	510.893	339.981	604.583	616.998	469.32	475.097	611.22
340.052	696.952	699.249	518.5	518.5	652.235	524.077	559.937	339.989	650.298	657.033	489.408	489.408	634.138	495.37	506.343	339.881	574.107	589.932	468.705	475.015	583.621
339.952	648.667	660.341	517.423	517.423	621.766	523.288	550.132	339.889	630.178	629.105	488.275	488.275	608.291	494.938	502.427	339.781	554.286	565.712	468.172	475.068	558.816
339.852	624.571	627.805	516.63	516.63	595.845	522.807	542.413	339.789	597.738	603.555	487.276	487.276	584.33	494.775	499.002	339.681	533.81	544.999	467.724	475.263	537.459
339.752	600.952	601.681	515.978	515.978	574.781	522.491	536.365	339.689	576.964	581.23	486.498	486.498	563.099	494.995	496.132	339.581	537.917	527.935	467.259	475.505	519.689
339.652	574.952	581.573	515.465	515.465	558.448	522.342	531.712	339.589	552.202	562.462	485.861	485.861	544.929	495.545	493.709	339.481	522.083	514.517	466.86	475.883	505.494
339.552	558.667	566.712	515.106	515.106	546.327	522.379	528.218	339.489	545.714	547.395	485.394	485.394	529.965	496.484	491.733	339.381	505.238	504.425	466.531	476.407	494.549
339.452	545.714	556.101	514.843	514.843	537.638	522.547	525.602	339.389	533.452	535.782	484.969	484.969	517.956	497.717	490.047	339.281	499.524	497.153	466.226	477.04	486.339
339.352	538.952	548.773	514.656	514.656	531.597	522.831	523.657	339.289	532.024	527.37	484.627	484.627	508.645	499.32	488.66	339.181	493.274	492.197	465.946	477.791	480.352
339.252	529.238	543.843	514.51	514.51	527.466	523.202	522.194	339.189	523.571	521.711	484.294	484.294	501.578	501.252	487.469	339.081	484.167	489.078	465.705	478.683	476.099
339.152	530.381	540.648	514.421	514.421	524.691	523.685	521.114	339.089	522.5	518.447	484.017	484.017	496.388	503.597	486.497	338.981	486.905	487.317	465.452	479.677	473.091
339.052	524.381	538.604	514.324	514.324	522.769	524.226	520.258	338.989	516.071	517.135	483.746	483.746	492.624	506.338	485.666	338.881	482.917	486.591	465.215	480.812	470.994
338.952	543.429	537.398	514.264	514.264	521.438	524.883	519.605	338.889	515.714	517.467	483.519	483.519	489.97	509.541	484.993	338.781	488.452	486.594	464.956	482.061	469.489
338.852	526.857	536.648	514.087	514.087	520.342	525.526	518.955	338.789	523.036	519.111	483.292	483.292	488.089	513.192	484.414	338.681	495.238	487.129	464.668	483.432	468.365
338.752	525.143	536.435	514.01	514.01	519.568	526.399	518.488	338.689	531.786	521.784	483.012	483.012	486.694	517.254	483.859	338.581	488.988	488.122	464.406	484.996	467.533
338.652	544.476	536.607	513.943	513.943	518.948	527.452	518.093	338.589	534.94	525.299	482.668	482.669	485.603	521.73	483.302	338.481	489.286	489.465	464.143	486.741	466.868
338.552	547.048	537.032	513.759	513.759	518.306	528.618	517.625	338.489	525.714	529.559	482.3	482.301	484.73	526.658	482.771	338.381	487.738	491.124	463.887	488.695	466.316
338.452	543.048	537.851	513.558	513.558	517.716	530.075	517.176	338.389	538.036	534.542	481.994	481.996	484.077	532.112	482.341	338.281	481.369	493.099	463.657	490.899	465.857
338.352	535.619	539.185	513.38	513.38	517.2	531.968	516.776	338.289	542.202	540.012	481.6	481.603	483.434	537.922	481.852	338.181	499.226	495.29	463.353	493.274	465.369
338.252	537.429	541.178	513.245	513.245	516.768	534.458	516.442	338.189	556.905	545.941	481.173	481.18	482.822	544.102	481.356	338.081	503.75	497.763	463.03	495.902	464.891
338.152	542.476	543.942	513.099	513.099	516.359	537.666	516.115	338.089	562.917	552.175	480.64	480.655	482.145	550.524	480.771	337.981	492.857	500.604	462.752	498.877	464.479
338.052	565.238	547.672	512.922	512.922	515.947	541.797	515.771	337.989	562.917	558.689	480.06	480.092	481.447	557.177	480.153	337.881	499.345	503.77	462.447	502.161	464.056
337.952	578.095	552.522	512.606	512.606	515.42	547.01	515.303	337.889	563.631	565.43	479.477	479.541	480.764	564.012	479.542	337.781	511.667	507.274	462.092	505.771	463.594
337.852	571.333	558.854	512.21	512.212	514.835	553.671	514.767	337.789	565.178	572.299	478.884	479.012	480.084	570.925	478.93	337.681	515.714	511.197	461.719	509.789	463.126
337.752	568.191	567.121	511.853	511.858	514.307	562.236	514.28	337.689	585.952	579.188	478.276	478.523	479.399	577.787	478.308	337.581	511.19	515.636	461.365	514.315	462.686
337.652	579.619	577.649	511.513	511.524	513.811	573.033	513.82	337.589	583.928	585.861	477.518	477.979	478.571	584.325	477.54	337.481	515.714	520.634	460.993	519.392	462.235
337.552	595.048	590.7	511.102	511.13	513.259	586.32	513.297	337.489	586.19	592.393	476.769	477.607	477.758	590.55	476.784	337.381	528.095	526.266	460.569	525.096	461.739
337.452	611.809	606.552	510.595	510.662	512.623	602.365	512.686	337.389	586.071	598.695	475.998	477.481	476.93	596.269	476.008	337.281	541.012	532.673	460.091	531.569	461.195
337.352	634.952	625.428	509.984	510.14	511.894	621.367	511.978	337.289	594.345	604.775	475.223	477.776	476.102	601.336	475.23	337.181	540.714	540.1	459.614	539.056	460.658
337.252	647.048	647.422	509.229	509.576	511.032	643.368	511.133	337.189	599.643	610.63	474.384	478.657	475.215	605.521	474.388	337.081	549.167	548.756	459.103	547.768	460.091
337.152	678.857	672.597	508.397	509.137	510.101	668.333	510.216	337.089	601.786	616.434	473.502	480.46	474.288	608.687	473.505	336.981	555.595	558.955	458.565	558.019	459.501
337.052	692.952	700.722	507.367	508.88	508.98	695.856	509.108	336.989	628.393	622.484	472.598	483.618	473.344	610.717	472.6	336.881	577.738	570.99	457.935	570.102	458.823
336.952	735.048	731.645	506.247	509.214	507.776	725.482	507.913	336.889	626.25	629.011	471.501	488.474	472.209	611.329	471.502	336.781	588.988	585.295	457.258	584.45	458.102
336.852	751.905	764.846	504.865	510.445	506.316	756.217	506.462	336.789	639.702	636.766	470.411	495.843	471.084	610.661	470.412	336.681	605.119	602.223	456.514	601.419	457.318
336.752	784.952	800.059	503.373	513.434	504.752	787.086	504.906	336.689	651.369	646.29	469.219	506.284	469.859	608.585	469.219	336.581	629.405	622.031	455.67	621.265	456.435
336.652	816.286	836.725	501.673	519.064	502.985	816.55	503.144	336.589	657.143	658.301	467.936	520.48	468.546	605.147	467.937	336.481	641.548	644.888	454.775	644.157	455.505
336.552	861.524	874.407	499.773	528.601	501.023	842.914	501.186	336.489	682.381	673.503	466.604	539.055	467.185	600.471	466.604	336.381	647.321	670.668	453.856	669.971	454.553
336.452	890.762	912.529	497.588	543.409	498.781	864.157	498.947	336.389	701.071	692.257	465.084	562.246	465.639	594.54	465.084	336.281	682.381	698.741	452.791	698.075	453.457
336.352	940.571	950.724	495.214	565.044	496.353	878.448	496.521	336.289	733.869	714.828	463.422	590.175	463.952	587.545	463.422	336.181	715.536	728.202	451.589	727.564	452.226
336.252	995.714	988.46	492.524	594.563	493.613	884.074	493.783	336.189	752.262	740.891	461.517	622.353	462.025	579.549	461.518	336.081	761.667	757.696	450.195	757.086	450.806
336.152	1041.52	1025.34	489.486	632.437	490.527	880.131	490.699	336.089	772.738	769.811	459.47	657.977	459.955	570.819	459.47	335.981	785.298	785.734	448.704	785.149	449.289
336.052	1085.14	1060.98	486.152	678.196	487.149	866.772	487.322	335.989	789.821	800.277	457.264	695.57	457.729	561.506	457.264	335.881	809.107	810.634	447.113	810.073	447.674
335.952	1113.81	1094.5	482.535	729.911	483.491	845.041	483.663	335.889	817.976	830.493	454.922	733.177	455.368	551.792	454.922	335.781	834.762	830.864	445.416	830.326	445.955
335.852	1144.19	1124.25	478.723	784.256	479.64	816.712	479.812	335.789	843.095	858.206	452.365	768.405	452.793	541.738	452.365	335.681	851.429	845.367	443.65	844.849	444.167
335.752	1156.76	1147.48	474.704	836.531	475.584	783.72	475.756	335.689	859.94	881.054	449.613	798.759	450.025	531.497	449.613	335.581	869.107	853.742	441.81	853.245	442.308
335.652	1180	1160.79	470.585	881.426	471.431	748.081	471.602	335.589	871.488	896.817	446.723	821.902	447.119	521.242	446.723	335.481	877.083	856.591	439.938	856.112	440.416
335.552	1163.24	1160.49	466.301	913.61	467.115	711.381	467.285	335.489	894.345	903.625	443.732	835.868	444.113	511.108	443.732	335.381	871.786	855.701	438.087	855.24	438.548
335.452	1156.86	1143.94	462.092	929.059	462.875	675.242	463.044	335.389	900.357	900.124	440.558	839.218	440.925	501.098	440.558	335.281	854.048	847.2	436.31	846.756	436.754
335.352	1088.86	1109.76	457.897	925.315	458.651	640.669	458.818	335.289	894.94	885.964	437.32	831.541	437.674	491.39	437.32	335.181	835.714	826.269	434.609	825.84	435.037
335.252	1035.9	1059.03	454.086	902.697	454.813	608.804	454.979	335.189	874.583	861.635	434.098	813.275	434.438	482.117	434.098	335.081	806.905	794.973	433.027	794.56	433.441
335.152	975.333	994.479	450.573	863.421	451.274	580.066	451.438	335.089	838.393	828.487	430.995	785.738	431.324	473.416	430.995	334.981	752.024	756.249	431.674	755.85	432.073
335.052	903.714	920.551	447.404	811.692	448.08	554.748	448.242	334.989	809.821	788.55	428.126	750.939	428.443	465.42	428.126	334.881	703.214	713.198	430.523	712.812	430.908
334.952	815.238	842.656	444.648	752.856	445.301	532.982	445.462	334.889	756.786	744.132	425.438	711.18	425.745	458.084	425.438	334.781	668.393	668.779	429.516	668.406	429.889
334.852	750	766.21	442.41	692.436	443.041	514.764	443.2	334.789	707.381	697.878	423.105	669.112	423.401	451.575	423.105	334.681	628.69	625.638	428.675	625.278	429.035
334.752	696.952	695.581	440.553	635.03	441.163	499.728	441.319	334.689	657.619	652.154	421.103	627.114	421.389	445.856	421.103	334.581	585.893	585.836	428.011	585.488	428.36
334.652	627.619	633.89	439.005	584.061	439.594	487.499	439.749	334.589	607.44	608.991	419.437	587.24	419.714	440.911	419.437	334.481	537.262	550.784	427.549	550.446	427.886
334.552	591.429	582.852	437.865	541.598	438.436	477.826	438.589	334.489	560.238	569.932	418.113	551.059	418.381	436.718	418.113	334.381	521.131	521.072	427.154	520.745	427.481
334.452	546.191	542.546	436.938	508.065	437.491	470.164	437.641	334.389	526.726	535.946	417.112	519.572	417.372	433.226	417.112	334.281	493.452	496.896	426.873	496.579	427.19
334.352	514.667	512.215	436.278	483.04	436.814	464.234	436.962	334.289	494.821	507.36	416.34	493.142	416.592	430.307	416.34	334.181	480.357	477.895	426.648	477.588	426.955
334.252	498.476	490.318	435.805	465.283	436.324	459.656	436.47	334.189	479.702	484.155	415.787	471.783	416.032	427.916	415.787	334.081	475.179	463.439	426.443	463.141	426.741
334.152	476.286	475.051	435.426	453.247	435.93	456.08	436.074	334.089	459.524	465.847	415.337	455.047	415.574	425.901	415.337	333.981	449.643	452.865	426.345	452.576	426.634
334.052	482.571	464.775	435.18	445.508	435.668	453.329	435.81	333.989	447.56	451.886	415.026	442.417	415.256	424.265	415.026	333.881	442.143	445.322	426.278	445.041	426.559
333.952	452.286	457.888	434.894	440.633	435.367	451.062	435.507	333.889	425.476	441.523	414.797	433.177	415.02	422.92	414.797	333.781	442.143	440.055	426.211	439.782	426.483
333.852	454.667	453.481	434.788	437.846	435.248	449.366	435.386	333.789	431.012	434.118	414.722	426.717	414.939	421.907	414.722	333.681	437.619	436.466	426.162	436.201	426.427
333.752	448.381	450.537	434.668	436.231	435.115	447.945	435.251	333.689	432.262	428.83	414.607	422.221	414.818	421.006	414.607	333.581	434.524	434.053	426.127	433.795	426.384
333.652	444.19	448.546	434.586	435.351	435.02	446.778	435.153	333.589	417.321	425.129	414.483	419.184	414.688	420.223	414.483	333.481	437.321	432.417	426.079	432.166	426.33
333.552	448.762	447.134	434.528	434.887	434.95	445.799	435.081	333.489	420.06	422.674	414.463	417.286	414.662	419.651	414.463	333.381	433.512	431.315	426.048	431.071	426.292
333.452	442.571	446.028	434.442	434.604	434.852	444.915	434.982	333.389	414.464	420.992	414.423	416.073	414.617	419.148	414.423	333.281	425.952	430.578	426.048	430.34	426.285
333.352	436.857	445.162	434.393	434.462	434.792	444.165	434.92	333.289	418.393	419.883	414.423	415.36	414.611	418.757	414.423	333.181	441.667	429.985	425.983	429.754	426.214
333.252	446.19	444.459	434.378	434.407	434.767	443.527	434.892	333.189	417.976	419.1	414.395	414.913	414.579	418.399	414.395	333.081	433.81	429.558	425.95	429.333	426.175
333.152	431.048	443.787	434.306	434.318	434.685	442.895	434.808	333.089	412.679	418.548	414.37	414.648	414.549	418.091	414.37	332.981	427.44	429.242	425.944	429.023	426.163
333.052	433.143	443.27	434.326	434.33	434.695	442.406	434.817	332.989	414.226	418.18	414.382	414.527	414.556	417.86	414.382	332.881	426.31	428.985	425.942	428.772	426.156
332.952	432.095	442.791	434.333	434.335	434.692	441.951	434.812	332.889	409.286	417.894	414.383	414.457	414.553	417.65	414.383	332.781	439.167	428.713	425.888	428.505	426.096
332.852	424.857	442.359	434.347	434.347	434.697	441.541	434.815	332.789	413.036	417.703	414.419	414.455	414.584	417.501	414.419	332.681	436.369	428.48	425.844	428.277	426.048
332.752	443.81	442.008	434.404	434.404	434.745	441.209	434.861	332.689	411.607	417.526	414.428	414.446	414.59	417.348	414.428	332.581	426.012	428.311	425.844	428.113	426.042
332.652	435.905	441.574	434.347	434.347	434.68	440.793	434.795	332.589	423.988	417.387	414.448	414.457	414.606	417.221	414.448	332.481	432.619	428.131	425.816	427.938	426.01
332.552	434.476	441.215	434.338	434.338	434.663	440.452	434.775	332.489	418.631	417.18	414.381	414.385	414.535	417.022	414.381	332.381	426.667	427.991	425.813	427.802	426.002
332.452	438.571	440.89	434.337	434.337	434.654	440.145	434.765	332.389	419.286	417.024	414.351	414.353	414.501	416.873	414.351	332.281	418.155	439.269	432.954	438.677	433.546
332.352	438.571	440.563	434.311	434.311	434.621	439.835	434.73	332.289	418.69	416.875	414.317	414.317	414.463	416.728	414.317	332.181	425.178	439.031	433.046	438.452	433.625
332.252	434.286	440.257	434.286	434.286	434.588	439.545	434.695	332.189	414.286	416.739	414.286	414.286	414.429	416.596	414.286	332.081	433.095	438.776	433.095	438.21	433.661

## Sheet: Supplementary Fig. 13
Pd-Fe3O4-H				Pd-Fe3O4-A
Binding Energy (eV)	intensity			Binding Energy (eV)	intensity
740.252	1697.14			740.189	2132.38
740.152	1716			740.089	2114.44
740.052	1722.19			739.989	2111.27
739.952	1702.29			739.889	2110.16
739.852	1709.43			739.789	2094.76
739.752	1707.71			739.689	2094.92
739.652	1697.24			739.589	2117.14
739.552	1724.86			739.489	2113.49
739.452	1697.81			739.389	2131.11
739.352	1712.19			739.289	2100.95
739.252	1702.1			739.189	2135.71
739.152	1718.86			739.089	2120.16
739.052	1735.33			738.989	2143.65
738.952	1740.1			738.889	2103.02
738.852	1709.9			738.789	2131.59
738.752	1710			738.689	2123.33
738.652	1730.76			738.589	2089.68
738.552	1706.1			738.489	2108.57
738.452	1710.67			738.389	2095.24
738.352	1729.81			738.289	2086.83
738.252	1701.43			738.189	2120.32
738.152	1709.62			738.089	2105.24
738.052	1724.57			737.989	2137.14
737.952	1709.24			737.889	2079.52
737.852	1731.62			737.789	2122.38
737.752	1712.86			737.689	2121.9
[truncated: 355 more rows]

[truncated: 15 more sheets: Supplementary Fig. 14, Supplementary Fig. 16, Supplementary Fig. 17, Supplementary Fig. 19, Supplementary Fig. 22, Supplementary Fig. 23, Supplementary Fig. 24, Supplementary Fig. 25, Supplementary Fig. 26, Supplementary Fig. 29, Supplementary Fig. 30, Supplementary Fig. 37, Supplementary Fig. 38, Supplementary Fig. 40, Supplementary Fig. 41]
